# Supplementary material for: Comparing Plasticity of Response to Perceived Risk in the Textbook Example of Convergent Evolution of Desert Rodents and Their Predators; a Manipulative Study Employing the Landscape of Fear
Source: Front Behav Neurosci. 2019 Mar 22;13:58. doi: 10.3389/fnbeh.2019.00058 (PMC6440367; doi:10.3389/fnbeh.2019.00058)
Supplement: Supplementary file 3 [file Table_1.XLSX]

## Sheet: BOTH AND CTRL ONLY
Nom	Date	OWL	Station	MicroHab	GUD	SP	Snake	X	Y	X-Corrected
2312	2012-09-26	NO	D5	BUSH	0.103	DM	Both	5	7.5	5
2316	2012-09-26	NO	F5	BUSH	0.113	DM	Both	5	12.5	5
2530	2012-09-14	NO	E6	BUSH	0.132	DM	Both	2	10.5	2
2580	2012-09-18	NO	F5	BUSH	0.154	DM	Both	5	12.5	5
2311	2012-09-26	NO	D3	BUSH	0.16	DM	Both	11	7.5	11
2338	2012-09-27	NO	E6	BUSH	0.182	DM	Both	2	10.5	2
2313	2012-09-26	NO	E2	BUSH	0.216	DM	Both	14	10.5	14
2314	2012-09-26	NO	E6	BUSH	0.224	DM	Both	2	10.5	2
2364	2012-09-30	NO	F5	BUSH	0.242	DM	Both	5	12.5	5
2628	2012-10-13	NO	F4	BUSH	0.271	DM	Both	8	12.5	8
2528	2012-09-14	NO	D5	BUSH	0.273	DM	Both	5	7.5	5
2647	2012-10-16	NO	D2	BUSH	0.276	DM	Both	14	7.5	14
2337	2012-09-27	NO	E2	BUSH	0.292	DM	Both	14	10.5	14
2363	2012-09-30	NO	F3	BUSH	0.309	DM	Both	11	12.5	11
2362	2012-09-30	NO	E6	BUSH	0.316	DM	Both	2	10.5	2
2315	2012-09-26	NO	F3	BUSH	0.333	DM	Both	11	12.5	11
2531	2012-09-14	NO	F3	BUSH	0.334	DM	Both	11	12.5	11
2626	2012-10-13	NO	E5	BUSH	0.338	DM	Both	5	10.5	5
2359	2012-09-30	NO	D3	BUSH	0.341	DM	Both	11	7.5	11
2652	2012-10-16	NO	F4	BUSH	0.346	DM	Both	8	12.5	8
2627	2012-10-13	NO	F2	BUSH	0.347	DM	Both	14	12.5	14
2676	2012-10-17	NO	F4	BUSH	0.353	DM	Both	8	12.5	8
2532	2012-09-14	NO	F5	BUSH	0.372	DM	Both	5	12.5	5
2335	2012-09-27	NO	D3	BUSH	0.38	DM	Both	11	7.5	11
2481	2012-10-31	NO	E1	BUSH	0.38	DM	Both	16	10.5	16
2386	2012-10-01	NO	E6	BUSH	0.415	DM	Both	2	10.5	2
2575	2012-09-18	NO	D3	BUSH	0.453	DM	Both	11	7.5	11
2578	2012-09-18	NO	E6	BUSH	0.478	DM	Both	2	10.5	2
2527	2012-09-14	NO	D3	BUSH	0.486	DM	Both	11	7.5	11
2483	2012-10-31	NO	F2	BUSH	0.501	DM	Both	14	12.5	14
2651	2012-10-16	NO	F2	BUSH	0.504	DM	Both	14	12.5	14
2671	2012-10-17	NO	D2	BUSH	0.506	DM	Both	14	7.5	14
2577	2012-09-18	NO	E2	BUSH	0.51	DM	Both	14	10.5	14
2436	2012-10-27	NO	F4	BUSH	0.515	DM	Both	8	12.5	8
2384	2012-10-01	NO	D5	BUSH	0.52	DM	Both	5	7.5	5
2480	2012-10-31	NO	D4	BUSH	0.523	DM	Both	8	7.5	8
2411	2012-10-26	NO	F2	BUSH	0.527	DM	Both	14	12.5	14
2648	2012-10-16	NO	D4	BUSH	0.535	DM	Both	8	7.5	8
2673	2012-10-17	NO	E1	BUSH	0.544	DM	Both	16	10.5	16
2625	2012-10-13	NO	E1	BUSH	0.558	DM	Both	16	10.5	16
2504	2012-09-13	NO	D5	BUSH	0.561	DM	Both	5	7.5	5
2388	2012-10-01	NO	F5	BUSH	0.577	DM	Both	5	12.5	5
2360	2012-09-30	NO	D5	BUSH	0.604	DM	Both	5	7.5	5
2339	2012-09-27	NO	F3	BUSH	0.611	DM	Both	11	12.5	11
2649	2012-10-16	NO	E1	BUSH	0.617	DM	Both	16	10.5	16
2460	2012-10-30	NO	F4	BUSH	0.62	DM	Both	8	12.5	8
2650	2012-10-16	NO	E5	BUSH	0.635	DM	Both	5	10.5	5
2505	2012-09-13	NO	E2	BUSH	0.638	DM	Both	14	10.5	14
2552	2012-09-17	NO	D5	BUSH	0.645	DM	Both	5	7.5	5
2435	2012-10-27	NO	F2	BUSH	0.651	DM	Both	14	12.5	14
2579	2012-09-18	NO	F3	BUSH	0.68	DM	Both	11	12.5	11
2459	2012-10-30	NO	F2	BUSH	0.698	DM	Both	14	12.5	14
2624	2012-10-13	NO	D4	BUSH	0.704	DM	Both	8	7.5	8
2412	2012-10-26	NO	F4	BUSH	0.719	DM	Both	8	12.5	8
2604	2012-10-12	NO	F4	BUSH	0.724	DM	Both	8	12.5	8
2555	2012-09-17	NO	F3	BUSH	0.726	DM	Both	11	12.5	11
2432	2012-10-27	NO	D4	BUSH	0.731	DM	Both	8	7.5	8
2455	2012-10-30	NO	D2	BUSH	0.735	DM	Both	14	7.5	14
2672	2012-10-17	NO	D4	BUSH	0.747	DM	Both	8	7.5	8
2434	2012-10-27	NO	E5	BUSH	0.748	DM	Both	5	10.5	5
2385	2012-10-01	NO	E2	BUSH	0.757	DM	Both	14	10.5	14
2361	2012-09-30	NO	E2	BUSH	0.76	DM	Both	14	10.5	14
2433	2012-10-27	NO	E1	BUSH	0.788	DM	Both	16	10.5	16
2484	2012-10-31	NO	F4	BUSH	0.789	DM	Both	8	12.5	8
2383	2012-10-01	NO	D3	BUSH	0.794	DM	Both	11	7.5	11
2553	2012-09-17	NO	E2	BUSH	0.796	DM	Both	14	10.5	14
2458	2012-10-30	NO	E5	BUSH	0.807	DM	Both	5	10.5	5
2431	2012-10-27	NO	D2	BUSH	0.813	DM	Both	14	7.5	14
2675	2012-10-17	NO	F2	BUSH	0.817	DM	Both	14	12.5	14
2457	2012-10-30	NO	E1	BUSH	0.83	DM	Both	16	10.5	16
2387	2012-10-01	NO	F3	BUSH	0.845	DM	Both	11	12.5	11
2482	2012-10-31	NO	E5	BUSH	0.854	DM	Both	5	10.5	5
2340	2012-09-27	NO	F5	BUSH	0.871	DM	Both	5	12.5	5
2674	2012-10-17	NO	E5	BUSH	0.872	DM	Both	5	10.5	5
2336	2012-09-27	NO	D5	BUSH	0.877	DM	Both	5	7.5	5
2506	2012-09-13	NO	E6	BUSH	0.881	DM	Both	2	10.5	2
2407	2012-10-26	NO	D2	BUSH	0.911	DM	Both	14	7.5	14
2479	2012-10-31	NO	D2	BUSH	0.922	DM	Both	14	7.5	14
2602	2012-10-12	NO	E5	BUSH	0.956	DM	Both	5	10.5	5
2529	2012-09-14	NO	E2	BUSH	0.969	DM	Both	14	10.5	14
2576	2012-09-18	NO	D5	BUSH	0.983	DM	Both	5	7.5	5
2556	2012-09-17	NO	F5	BUSH	0.991	DM	Both	5	12.5	5
2551	2012-09-17	NO	D3	BUSH	1.001	DM	Both	11	7.5	11
2600	2012-10-12	NO	D4	BUSH	1.011	DM	Both	8	7.5	8
2410	2012-10-26	NO	E5	BUSH	1.016	DM	Both	5	10.5	5
2603	2012-10-12	NO	F2	BUSH	1.019	DM	Both	14	12.5	14
2408	2012-10-26	NO	D4	BUSH	1.037	DM	Both	8	7.5	8
2409	2012-10-26	NO	E1	BUSH	1.038	DM	Both	16	10.5	16
2456	2012-10-30	NO	D4	BUSH	1.075	DM	Both	8	7.5	8
2599	2012-10-12	NO	D2	BUSH	1.096	DM	Both	14	7.5	14
2508	2012-09-13	NO	F5	BUSH	1.11	DM	Both	5	12.5	5
2623	2012-10-13	NO	D2	BUSH	1.152	DM	Both	14	7.5	14
2507	2012-09-13	NO	F3	BUSH	1.581	DM	Both	11	12.5	11
2601	2012-10-12	NO	E1	BUSH	1.686	DM	Both	16	10.5	16
2503	2012-09-13	NO	D3	BUSH	1.803	DM	Both	11	7.5	11
2554	2012-09-17	NO	E6	BUSH	2.252	DM	Both	2	10.5	2
2699	2012-09-25	OWL	F3	BUSH	0.068	DM	Both	11	12.5	11
2700	2012-09-25	OWL	F5	BUSH	0.083	DM	Both	5	12.5	5
2696	2012-09-25	OWL	D5	BUSH	0.088	DM	Both	5	7.5	5
2697	2012-09-25	OWL	E2	BUSH	0.134	DM	Both	14	10.5	14
2698	2012-09-25	OWL	E6	BUSH	0.187	DM	Both	2	10.5	2
2695	2012-09-25	OWL	D3	BUSH	0.248	DM	Both	11	7.5	11
2963	2012-09-16	OWL	F3	BUSH	0.349	DM	Both	11	12.5	11
3032	2012-10-14	OWL	D4	BUSH	0.35	DM	Both	8	7.5	8
3060	2012-10-15	OWL	F4	BUSH	0.378	DM	Both	8	12.5	8
3036	2012-10-14	OWL	F4	BUSH	0.383	DM	Both	8	12.5	8
3034	2012-10-14	OWL	E5	BUSH	0.462	DM	Both	5	10.5	5
3056	2012-10-15	OWL	D4	BUSH	0.516	DM	Both	8	7.5	8
2936	2012-09-15	OWL	D5	BUSH	0.535	DM	Both	5	7.5	5
2912	2012-09-12	OWL	D5	BUSH	0.575	DM	Both	5	7.5	5
3058	2012-10-15	OWL	E5	BUSH	0.602	DM	Both	5	10.5	5
3059	2012-10-15	OWL	F2	BUSH	0.616	DM	Both	14	12.5	14
2844	2012-10-28	OWL	F4	BUSH	0.622	DM	Both	8	12.5	8
2747	2012-09-29	OWL	F3	BUSH	0.636	DM	Both	11	12.5	11
2843	2012-10-28	OWL	F2	BUSH	0.646	DM	Both	14	12.5	14
2868	2012-10-29	OWL	F4	BUSH	0.65	DM	Both	8	12.5	8
3031	2012-10-14	OWL	D2	BUSH	0.658	DM	Both	14	7.5	14
2938	2012-09-15	OWL	E6	BUSH	0.67	DM	Both	2	10.5	2
2867	2012-10-29	OWL	F2	BUSH	0.675	DM	Both	14	12.5	14
2940	2012-09-15	OWL	F5	BUSH	0.696	DM	Both	5	12.5	5
2961	2012-09-16	OWL	E2	BUSH	0.696	DM	Both	14	10.5	14
2791	2012-10-18	OWL	D2	BUSH	0.718	DM	Both	14	7.5	14
3035	2012-10-14	OWL	F2	BUSH	0.756	DM	Both	14	12.5	14
2748	2012-09-29	OWL	F5	BUSH	0.757	DM	Both	5	12.5	5
2935	2012-09-15	OWL	D3	BUSH	0.761	DM	Both	11	7.5	11
2914	2012-09-12	OWL	E6	BUSH	0.774	DM	Both	2	10.5	2
2891	2012-11-01	OWL	F2	BUSH	0.776	DM	Both	14	12.5	14
2793	2012-10-18	OWL	E1	BUSH	0.789	DM	Both	16	10.5	16
3010	2012-10-11	OWL	E5	BUSH	0.796	DM	Both	5	10.5	5
3033	2012-10-14	OWL	E1	BUSH	0.803	DM	Both	16	10.5	16
2913	2012-09-12	OWL	E2	BUSH	0.814	DM	Both	14	10.5	14
2959	2012-09-16	OWL	D3	BUSH	0.817	DM	Both	11	7.5	11
2795	2012-10-18	OWL	F2	BUSH	0.818	DM	Both	14	12.5	14
2723	2012-09-28	OWL	F3	BUSH	0.832	DM	Both	11	12.5	11
2815	2012-10-25	OWL	D2	BUSH	0.881	DM	Both	14	7.5	14
2743	2012-09-29	OWL	D3	BUSH	0.895	DM	Both	11	7.5	11
2744	2012-09-29	OWL	D5	BUSH	0.896	DM	Both	5	7.5	5
2840	2012-10-28	OWL	D4	BUSH	0.897	DM	Both	8	7.5	8
3011	2012-10-11	OWL	F2	BUSH	0.966	DM	Both	14	12.5	14
2792	2012-10-18	OWL	D4	BUSH	0.979	DM	Both	8	7.5	8
2863	2012-10-29	OWL	D2	BUSH	0.998	DM	Both	14	7.5	14
2916	2012-09-12	OWL	F5	BUSH	1.057	DM	Both	5	12.5	5
2721	2012-09-28	OWL	E2	BUSH	1.08	DM	Both	14	10.5	14
3055	2012-10-15	OWL	D2	BUSH	1.085	DM	Both	14	7.5	14
2892	2012-11-01	OWL	F4	BUSH	1.095	DM	Both	8	12.5	8
2887	2012-11-01	OWL	D2	BUSH	1.096	DM	Both	14	7.5	14
2839	2012-10-28	OWL	D2	BUSH	1.101	DM	Both	14	7.5	14
2841	2012-10-28	OWL	E1	BUSH	1.141	DM	Both	16	10.5	16
2864	2012-10-29	OWL	D4	BUSH	1.141	DM	Both	8	7.5	8
2746	2012-09-29	OWL	E6	BUSH	1.146	DM	Both	2	10.5	2
3009	2012-10-11	OWL	E1	BUSH	1.152	DM	Both	16	10.5	16
2939	2012-09-15	OWL	F3	BUSH	1.166	DM	Both	11	12.5	11
2769	2012-10-02	OWL	E2	BUSH	1.175	DM	Both	14	10.5	14
3057	2012-10-15	OWL	E1	BUSH	1.181	DM	Both	16	10.5	16
2842	2012-10-28	OWL	E5	BUSH	1.207	DM	Both	5	10.5	5
2890	2012-11-01	OWL	E5	BUSH	1.208	DM	Both	5	10.5	5
2796	2012-10-18	OWL	F4	BUSH	1.218	DM	Both	8	12.5	8
2888	2012-11-01	OWL	D4	BUSH	1.233	DM	Both	8	7.5	8
2866	2012-10-29	OWL	E5	BUSH	1.235	DM	Both	5	10.5	5
2865	2012-10-29	OWL	E1	BUSH	1.242	DM	Both	16	10.5	16
2770	2012-10-02	OWL	E6	BUSH	1.283	DM	Both	2	10.5	2
2915	2012-09-12	OWL	F3	BUSH	1.293	DM	Both	11	12.5	11
2937	2012-09-15	OWL	E2	BUSH	1.302	DM	Both	14	10.5	14
2720	2012-09-28	OWL	D5	BUSH	1.309	DM	Both	5	7.5	5
2889	2012-11-01	OWL	E1	BUSH	1.35	DM	Both	16	10.5	16
2794	2012-10-18	OWL	E5	BUSH	1.452	DM	Both	5	10.5	5
2772	2012-10-02	OWL	F5	BUSH	1.522	DM	Both	5	12.5	5
2745	2012-09-29	OWL	E2	BUSH	1.582	DM	Both	14	10.5	14
2816	2012-10-25	OWL	D4	BUSH	1.633	DM	Both	8	7.5	8
2818	2012-10-25	OWL	E5	BUSH	1.644	DM	Both	5	10.5	5
2964	2012-09-16	OWL	F5	BUSH	1.648	DM	Both	5	12.5	5
2819	2012-10-25	OWL	F2	BUSH	1.69	DM	Both	14	12.5	14
2771	2012-10-02	OWL	F3	BUSH	1.808	DM	Both	11	12.5	11
2911	2012-09-12	OWL	D3	BUSH	1.876	DM	Both	11	7.5	11
2820	2012-10-25	OWL	F4	BUSH	1.888	DM	Both	8	12.5	8
2767	2012-10-02	OWL	D3	BUSH	1.953	DM	Both	11	7.5	11
2768	2012-10-02	OWL	D5	BUSH	1.953	DM	Both	5	7.5	5
2817	2012-10-25	OWL	E1	BUSH	1.954	DM	Both	16	10.5	16
3007	2012-10-11	OWL	D2	BUSH	2.233	DM	Both	14	7.5	14
3008	2012-10-11	OWL	D4	BUSH	2.343	DM	Both	8	7.5	8
2962	2012-09-16	OWL	E6	BUSH	2.354	DM	Both	2	10.5	2
2719	2012-09-28	OWL	D3	BUSH	2.413	DM	Both	11	7.5	11
2724	2012-09-28	OWL	F5	BUSH	2.942	DM	Both	5	12.5	5
2722	2012-09-28	OWL	E6	BUSH	3	DM	Both	2	10.5	2
2960	2012-09-16	OWL	D5	BUSH	3	DM	Both	5	7.5	5
1972	22Jun11	NO	k6	BUSH	0.199	GA	Both	18	10.5	2
1966	07Jul11	NO	j5	BUSH	0.569	GA	Both	20	7.5	4
1973	07Jul11	NO	k5	BUSH	0.632	GA	Both	20	10.5	4
2226	11Jun11	NO	k6	BUSH	0.689	GA	Both	18	10.5	2
2225	11Jun11	NO	j2	BUSH	0.692	GA	Both	29	7.5	13
1979	07Jul11	NO	l4	BUSH	0.731	GA	Both	23	12.5	7
1571	14Jun11	NO	k6	BUSH	0.81	GA	Both	18	10.5	2
1767	01Jun11	NO	l5	BUSH	1.125	GA	Both	20	12.5	4
1763	01Jun11	NO	k6	BUSH	1.328	GA	Both	18	10.5	2
1768	30Jun11	NO	l4	BUSH	1.429	GA	Both	23	12.5	7
1567	13Jul11	NO	j5	BUSH	1.447	GA	Both	20	7.5	4
1769	01Jun11	NO	l3	BUSH	1.502	GA	Both	26	12.5	10
1569	13Jul11	NO	j3	BUSH	1.639	GA	Both	26	7.5	10
1764	30Jun11	NO	k5	BUSH	1.81	GA	Both	20	10.5	4
1578	13Jul11	NO	l2	BUSH	1.827	GA	Both	29	12.5	13
1759	30Jun11	NO	j5	BUSH	1.858	GA	Both	20	7.5	4
1760	01Jun11	NO	j4	BUSH	1.889	GA	Both	23	7.5	7
1568	14Jun11	NO	j4	BUSH	2.194	GA	Both	23	7.5	7
1572	13Jul11	NO	k5	BUSH	2.27	GA	Both	20	10.5	4
2224	11Jun11	NO	j4	BUSH	2.302	GA	Both	23	7.5	7
1765	01Jun11	NO	k2	BUSH	2.356	GA	Both	29	10.5	13
1762	01Jun11	NO	j2	BUSH	2.433	GA	Both	29	7.5	13
2229	11Jun11	NO	l3	BUSH	2.441	GA	Both	26	12.5	10
1761	30Jun11	NO	j3	BUSH	2.538	GA	Both	26	7.5	10
1982	07Jul11	NO	l2	BUSH	2.606	GA	Both	29	12.5	13
2228	11Jun11	NO	l5	BUSH	2.698	GA	Both	20	12.5	4
1570	14Jun11	NO	j2	BUSH	2.768	GA	Both	29	7.5	13
1573	14Jun11	NO	k2	BUSH	2.9	GA	Both	29	10.5	13
1968	22Jun11	NO	j4	BUSH	2.964	GA	Both	23	7.5	7
1971	22Jun11	NO	j2	BUSH	2.975	GA	Both	29	7.5	13
1978	22Jun11	NO	l5	BUSH	2.975	GA	Both	20	12.5	4
1975	22Jun11	NO	k2	BUSH	2.981	GA	Both	29	10.5	13
1981	22Jun11	NO	l3	BUSH	2.984	GA	Both	26	12.5	10
1574	13Jul11	NO	k1	BUSH	3	GA	Both	32	10.5	16
1575	14Jun11	NO	l5	BUSH	3	GA	Both	20	12.5	4
1576	13Jul11	NO	l4	BUSH	3	GA	Both	23	12.5	7
1577	14Jun11	NO	l3	BUSH	3	GA	Both	26	12.5	10
1766	30Jun11	NO	k1	BUSH	3	GA	Both	32	10.5	16
1770	30Jun11	NO	l2	BUSH	3	GA	Both	29	12.5	13
1967	23Jul11	NO	j5	BUSH	3	GA	Both	20	7.5	4
1969	07Jul11	NO	j3	BUSH	3	GA	Both	26	7.5	10
1970	23Jul11	NO	j3	BUSH	3	GA	Both	26	7.5	10
1974	23Jul11	NO	k5	BUSH	3	GA	Both	20	10.5	4
1976	07Jul11	NO	k1	BUSH	3	GA	Both	32	10.5	16
1977	23Jul11	NO	k1	BUSH	3	GA	Both	32	10.5	16
1980	23Jul11	NO	l4	BUSH	3	GA	Both	23	12.5	7
1983	23Jul11	NO	l2	BUSH	3	GA	Both	29	12.5	13
2227	11Jun11	NO	k2	BUSH	3	GA	Both	29	10.5	13
1865	02Jun11	OWL	l3	BUSH	0.177	GA	Both	26	12.5	10
2122	23Jun11	OWL	l5	BUSH	0.217	GA	Both	20	12.5	4
2272	09Jun11	OWL	j4	BUSH	0.44	GA	Both	23	7.5	7
1861	02Jun11	OWL	k2	BUSH	0.517	GA	Both	29	10.5	13
2276	09Jun11	OWL	l5	BUSH	0.608	GA	Both	20	12.5	4
1856	02Jun11	OWL	j4	BUSH	0.798	GA	Both	23	7.5	7
2273	09Jun11	OWL	j2	BUSH	0.831	GA	Both	29	7.5	13
2277	09Jun11	OWL	l3	BUSH	0.961	GA	Both	26	12.5	10
1863	02Jun11	OWL	l5	BUSH	1.168	GA	Both	20	12.5	4
2274	09Jun11	OWL	k6	BUSH	1.234	GA	Both	18	10.5	2
1866	28Jun11	OWL	l2	BUSH	1.496	GA	Both	29	12.5	13
1671	15Jun11	OWL	l5	BUSH	1.513	GA	Both	20	12.5	4
1859	02Jun11	OWL	k6	BUSH	1.859	GA	Both	18	10.5	2
2113	08Jul11	OWL	j3	BUSH	1.875	GA	Both	26	7.5	10
1858	02Jun11	OWL	j2	BUSH	1.935	GA	Both	29	7.5	13
1666	15Jun11	OWL	j2	BUSH	1.994	GA	Both	29	7.5	13
1855	28Jun11	OWL	j5	BUSH	2.429	GA	Both	20	7.5	4
1673	15Jun11	OWL	l3	BUSH	2.445	GA	Both	26	12.5	10
2115	23Jun11	OWL	j2	BUSH	2.636	GA	Both	29	7.5	13
1664	15Jun11	OWL	j4	BUSH	2.674	GA	Both	23	7.5	7
1669	15Jun11	OWL	k2	BUSH	2.724	GA	Both	29	10.5	13
1864	28Jun11	OWL	l4	BUSH	2.725	GA	Both	23	12.5	7
2127	21Jul11	OWL	l2	BUSH	2.729	GA	Both	29	12.5	13
2125	23Jun11	OWL	l3	BUSH	2.755	GA	Both	26	12.5	10
1857	28Jun11	OWL	j3	BUSH	2.848	GA	Both	26	7.5	10
1860	28Jun11	OWL	k5	BUSH	2.88	GA	Both	20	10.5	4
2119	23Jun11	OWL	k2	BUSH	2.974	GA	Both	29	10.5	13
1663	14Jul11	OWL	j5	BUSH	3	GA	Both	20	7.5	4
1665	14Jul11	OWL	j3	BUSH	3	GA	Both	26	7.5	10
1667	15Jun11	OWL	k6	BUSH	3	GA	Both	18	10.5	2
1668	14Jul11	OWL	k5	BUSH	3	GA	Both	20	10.5	4
1670	14Jul11	OWL	k1	BUSH	3	GA	Both	32	10.5	16
1672	14Jul11	OWL	l4	BUSH	3	GA	Both	23	12.5	7
1674	14Jul11	OWL	l2	BUSH	3	GA	Both	29	12.5	13
1862	28Jun11	OWL	k1	BUSH	3	GA	Both	32	10.5	16
2110	08Jul11	OWL	j5	BUSH	3	GA	Both	20	7.5	4
2111	21Jul11	OWL	j5	BUSH	3	GA	Both	20	7.5	4
2112	23Jun11	OWL	j4	BUSH	3	GA	Both	23	7.5	7
2114	21Jul11	OWL	j3	BUSH	3	GA	Both	26	7.5	10
2116	23Jun11	OWL	k6	BUSH	3	GA	Both	18	10.5	2
2117	08Jul11	OWL	k5	BUSH	3	GA	Both	20	10.5	4
2118	21Jul11	OWL	k5	BUSH	3	GA	Both	20	10.5	4
2120	08Jul11	OWL	k1	BUSH	3	GA	Both	32	10.5	16
2121	21Jul11	OWL	k1	BUSH	3	GA	Both	32	10.5	16
2123	08Jul11	OWL	l4	BUSH	3	GA	Both	23	12.5	7
2124	21Jul11	OWL	l4	BUSH	3	GA	Both	23	12.5	7
2126	08Jul11	OWL	l2	BUSH	3	GA	Both	29	12.5	13
2275	09Jun11	OWL	k2	BUSH	3	GA	Both	29	10.5	13
4939	2013-07-22	NO	K5	BUSH	0.184	GP	Both	20	10.5	4
4943	2013-07-22	NO	L4	BUSH	0.206	GP	Both	23	12.5	7
4933	2013-07-22	NO	J2	BUSH	0.285	GP	Both	29	7.5	13
4981	2013-07-26	NO	J2	BUSH	0.292	GP	Both	29	7.5	13
4985	2013-07-26	NO	K1	BUSH	0.365	GP	Both	32	10.5	16
4987	2013-07-26	NO	K5	BUSH	0.407	GP	Both	20	10.5	4
4991	2013-07-26	NO	L4	BUSH	0.465	GP	Both	23	12.5	7
4552	2013-06-25	NO	J5	BUSH	0.485	GP	Both	20	7.5	4
4983	2013-07-26	NO	J4	BUSH	0.491	GP	Both	23	7.5	7
4989	2013-07-26	NO	L2	BUSH	0.567	GP	Both	29	12.5	13
4124	2013-06-10	NO	K6	BUSH	0.635	GP	Both	18	10.5	2
4941	2013-07-22	NO	L2	BUSH	0.709	GP	Both	29	12.5	13
4751	2013-07-05	NO	L4	BUSH	0.813	GP	Both	23	12.5	7
4701	2013-07-04	NO	L2	BUSH	0.896	GP	Both	29	12.5	13
3974	2013-06-07	NO	J3	BUSH	0.974	GP	Both	26	7.5	10
4174	2013-06-11	NO	L3	BUSH	0.996	GP	Both	26	12.5	10
4126	2013-06-10	NO	L3	BUSH	1.01	GP	Both	26	12.5	10
4128	2013-06-10	NO	L5	BUSH	1.013	GP	Both	20	12.5	4
4560	2013-06-25	NO	L5	BUSH	1.017	GP	Both	20	12.5	4
4414	2013-06-22	NO	L3	BUSH	1.059	GP	Both	26	12.5	10
4170	2013-06-11	NO	K2	BUSH	1.068	GP	Both	29	10.5	13
4168	2013-06-11	NO	J5	BUSH	1.132	GP	Both	20	7.5	4
3936	2013-06-06	NO	L5	BUSH	1.161	GP	Both	20	12.5	4
4368	2013-06-21	NO	L5	BUSH	1.177	GP	Both	20	12.5	4
4122	2013-06-10	NO	K2	BUSH	1.238	GP	Both	29	10.5	13
3928	2013-06-06	NO	J5	BUSH	1.264	GP	Both	20	7.5	4
4172	2013-06-11	NO	K6	BUSH	1.299	GP	Both	18	10.5	2
4166	2013-06-11	NO	J3	BUSH	1.327	GP	Both	26	7.5	10
3980	2013-06-07	NO	K6	BUSH	1.333	GP	Both	18	10.5	2
4703	2013-07-04	NO	L4	BUSH	1.402	GP	Both	23	12.5	7
4693	2013-07-04	NO	J2	BUSH	1.5	GP	Both	29	7.5	13
4360	2013-06-21	NO	J5	BUSH	1.572	GP	Both	20	7.5	4
4697	2013-07-04	NO	K1	BUSH	1.598	GP	Both	32	10.5	16
4310	2013-06-20	NO	J3	BUSH	1.656	GP	Both	26	7.5	10
4747	2013-07-05	NO	K5	BUSH	1.691	GP	Both	20	10.5	4
4120	2013-06-10	NO	J5	BUSH	1.804	GP	Both	20	7.5	4
4410	2013-06-22	NO	K2	BUSH	1.816	GP	Both	29	10.5	13
4320	2013-06-20	NO	L5	BUSH	1.903	GP	Both	20	12.5	4
3982	2013-06-07	NO	L3	BUSH	2.017	GP	Both	26	12.5	10
3978	2013-06-07	NO	K2	BUSH	2.153	GP	Both	29	10.5	13
3976	2013-06-07	NO	J5	BUSH	2.159	GP	Both	20	7.5	4
4118	2013-06-10	NO	J3	BUSH	2.167	GP	Both	26	7.5	10
4416	2013-06-22	NO	L5	BUSH	2.364	GP	Both	20	12.5	4
4558	2013-06-25	NO	L3	BUSH	2.381	GP	Both	26	12.5	10
4362	2013-06-21	NO	K2	BUSH	2.523	GP	Both	29	10.5	13
4176	2013-06-11	NO	L5	BUSH	2.554	GP	Both	20	12.5	4
4699	2013-07-04	NO	K5	BUSH	2.557	GP	Both	20	10.5	4
3984	2013-06-07	NO	L5	BUSH	2.729	GP	Both	20	12.5	4
4316	2013-06-20	NO	K6	BUSH	2.781	GP	Both	18	10.5	2
3934	2013-06-06	NO	L3	BUSH	2.888	GP	Both	26	12.5	10
4406	2013-06-22	NO	J3	BUSH	2.921	GP	Both	26	7.5	10
3926	2013-06-06	NO	J3	BUSH	2.93	GP	Both	26	7.5	10
4550	2013-06-25	NO	J3	BUSH	2.961	GP	Both	26	7.5	10
3930	2013-06-06	NO	K2	BUSH	3	GP	Both	29	10.5	13
3932	2013-06-06	NO	K6	BUSH	3	GP	Both	18	10.5	2
4312	2013-06-20	NO	J5	BUSH	3	GP	Both	20	7.5	4
4314	2013-06-20	NO	K2	BUSH	3	GP	Both	29	10.5	13
4318	2013-06-20	NO	L3	BUSH	3	GP	Both	26	12.5	10
4358	2013-06-21	NO	J3	BUSH	3	GP	Both	26	7.5	10
4364	2013-06-21	NO	K6	BUSH	3	GP	Both	18	10.5	2
4366	2013-06-21	NO	L3	BUSH	3	GP	Both	26	12.5	10
4408	2013-06-22	NO	J5	BUSH	3	GP	Both	20	7.5	4
4412	2013-06-22	NO	K6	BUSH	3	GP	Both	18	10.5	2
4554	2013-06-25	NO	K2	BUSH	3	GP	Both	29	10.5	13
4556	2013-06-25	NO	K6	BUSH	3	GP	Both	18	10.5	2
4695	2013-07-04	NO	J4	BUSH	3	GP	Both	23	7.5	7
4741	2013-07-05	NO	J2	BUSH	3	GP	Both	29	7.5	13
4743	2013-07-05	NO	J4	BUSH	3	GP	Both	23	7.5	7
4745	2013-07-05	NO	K1	BUSH	3	GP	Both	32	10.5	16
4749	2013-07-05	NO	L2	BUSH	3	GP	Both	29	12.5	13
4935	2013-07-22	NO	J4	BUSH	3	GP	Both	23	7.5	7
4937	2013-07-22	NO	K1	BUSH	3	GP	Both	32	10.5	16
4653	2013-07-03	OWL	L2	BUSH	0.257	GP	Both	29	12.5	13
4795	2013-07-06	OWL	K5	BUSH	0.279	GP	Both	20	10.5	4
5031	2013-07-27	OWL	J4	BUSH	0.281	GP	Both	23	7.5	7
5029	2013-07-27	OWL	J2	BUSH	0.285	GP	Both	29	7.5	13
5037	2013-07-27	OWL	L2	BUSH	0.309	GP	Both	29	12.5	13
5033	2013-07-27	OWL	K1	BUSH	0.318	GP	Both	32	10.5	16
5039	2013-07-27	OWL	L4	BUSH	0.328	GP	Both	23	12.5	7
5035	2013-07-27	OWL	K5	BUSH	0.378	GP	Both	20	10.5	4
4072	2013-06-09	OWL	J5	BUSH	0.568	GP	Both	20	7.5	4
4606	2013-06-26	OWL	L3	BUSH	0.574	GP	Both	26	12.5	10
4893	2013-07-20	OWL	L2	BUSH	0.657	GP	Both	29	12.5	13
4647	2013-07-03	OWL	J4	BUSH	0.68	GP	Both	23	7.5	7
4655	2013-07-03	OWL	L4	BUSH	0.764	GP	Both	23	12.5	7
4891	2013-07-20	OWL	K5	BUSH	0.801	GP	Both	20	10.5	4
4847	2013-07-10	OWL	L4	BUSH	0.809	GP	Both	23	12.5	7
4651	2013-07-03	OWL	K5	BUSH	0.863	GP	Both	20	10.5	4
4895	2013-07-20	OWL	L4	BUSH	0.895	GP	Both	23	12.5	7
4078	2013-06-09	OWL	L3	BUSH	0.911	GP	Both	26	12.5	10
4216	2013-06-12	OWL	J5	BUSH	1.013	GP	Both	20	7.5	4
4456	2013-06-23	OWL	J5	BUSH	1.044	GP	Both	20	7.5	4
4645	2013-07-03	OWL	J2	BUSH	1.172	GP	Both	29	7.5	13
4262	2013-06-19	OWL	J3	BUSH	1.331	GP	Both	26	7.5	10
4074	2013-06-09	OWL	K2	BUSH	1.353	GP	Both	29	10.5	13
4649	2013-07-03	OWL	K1	BUSH	1.379	GP	Both	32	10.5	16
4030	2013-06-08	OWL	L3	BUSH	1.427	GP	Both	26	12.5	10
4270	2013-06-19	OWL	L3	BUSH	1.439	GP	Both	26	12.5	10
4222	2013-06-12	OWL	L3	BUSH	1.46	GP	Both	26	12.5	10
4022	2013-06-08	OWL	J3	BUSH	1.505	GP	Both	26	7.5	10
4076	2013-06-09	OWL	K6	BUSH	1.512	GP	Both	18	10.5	2
3888	2013-06-05	OWL	L5	BUSH	1.526	GP	Both	20	12.5	4
4224	2013-06-12	OWL	L5	BUSH	1.541	GP	Both	20	12.5	4
3886	2013-06-05	OWL	L3	BUSH	1.566	GP	Both	26	12.5	10
4024	2013-06-08	OWL	J5	BUSH	1.641	GP	Both	20	7.5	4
4080	2013-06-09	OWL	L5	BUSH	1.756	GP	Both	20	12.5	4
4032	2013-06-08	OWL	L5	BUSH	1.921	GP	Both	20	12.5	4
4502	2013-06-24	OWL	J3	BUSH	1.938	GP	Both	26	7.5	10
4028	2013-06-08	OWL	K6	BUSH	1.969	GP	Both	18	10.5	2
3880	2013-06-05	OWL	J5	BUSH	2.061	GP	Both	20	7.5	4
4506	2013-06-24	OWL	K2	BUSH	2.178	GP	Both	29	10.5	13
4462	2013-06-23	OWL	L3	BUSH	2.179	GP	Both	26	12.5	10
4266	2013-06-19	OWL	K2	BUSH	2.186	GP	Both	29	10.5	13
4026	2013-06-08	OWL	K2	BUSH	2.192	GP	Both	29	10.5	13
4220	2013-06-12	OWL	K6	BUSH	2.209	GP	Both	18	10.5	2
3884	2013-06-05	OWL	K6	BUSH	2.319	GP	Both	18	10.5	2
4272	2013-06-19	OWL	L5	BUSH	2.456	GP	Both	20	12.5	4
4504	2013-06-24	OWL	J5	BUSH	2.526	GP	Both	20	7.5	4
4218	2013-06-12	OWL	K2	BUSH	2.577	GP	Both	29	10.5	13
4070	2013-06-09	OWL	J3	BUSH	2.661	GP	Both	26	7.5	10
4598	2013-06-26	OWL	J3	BUSH	2.695	GP	Both	26	7.5	10
4510	2013-06-24	OWL	L3	BUSH	2.744	GP	Both	26	12.5	10
4214	2013-06-12	OWL	J3	BUSH	2.827	GP	Both	26	7.5	10
4887	2013-07-20	OWL	J4	BUSH	2.86	GP	Both	23	7.5	7
3878	2013-06-05	OWL	J3	BUSH	2.907	GP	Both	26	7.5	10
4454	2013-06-23	OWL	J3	BUSH	2.939	GP	Both	26	7.5	10
4889	2013-07-20	OWL	K1	BUSH	2.943	GP	Both	32	10.5	16
4264	2013-06-19	OWL	J5	BUSH	2.968	GP	Both	20	7.5	4
3882	2013-06-05	OWL	K2	BUSH	3	GP	Both	29	10.5	13
4268	2013-06-19	OWL	K6	BUSH	3	GP	Both	18	10.5	2
4458	2013-06-23	OWL	K2	BUSH	3	GP	Both	29	10.5	13
4460	2013-06-23	OWL	K6	BUSH	3	GP	Both	18	10.5	2
4464	2013-06-23	OWL	L5	BUSH	3	GP	Both	20	12.5	4
4508	2013-06-24	OWL	K6	BUSH	3	GP	Both	18	10.5	2
4512	2013-06-24	OWL	L5	BUSH	3	GP	Both	20	12.5	4
4600	2013-06-26	OWL	J5	BUSH	3	GP	Both	20	7.5	4
4602	2013-06-26	OWL	K2	BUSH	3	GP	Both	29	10.5	13
4604	2013-06-26	OWL	K6	BUSH	3	GP	Both	18	10.5	2
4608	2013-06-26	OWL	L5	BUSH	3	GP	Both	20	12.5	4
4789	2013-07-06	OWL	J2	BUSH	3	GP	Both	29	7.5	13
4791	2013-07-06	OWL	J4	BUSH	3	GP	Both	23	7.5	7
4793	2013-07-06	OWL	K1	BUSH	3	GP	Both	32	10.5	16
4797	2013-07-06	OWL	L2	BUSH	3	GP	Both	29	12.5	13
4799	2013-07-06	OWL	L4	BUSH	3	GP	Both	23	12.5	7
4837	2013-07-10	OWL	J2	BUSH	3	GP	Both	29	7.5	13
4839	2013-07-10	OWL	J4	BUSH	3	GP	Both	23	7.5	7
4841	2013-07-10	OWL	K1	BUSH	3	GP	Both	32	10.5	16
4843	2013-07-10	OWL	K5	BUSH	3	GP	Both	20	10.5	4
4845	2013-07-10	OWL	L2	BUSH	3	GP	Both	29	12.5	13
4885	2013-07-20	OWL	J2	BUSH	3	GP	Both	29	7.5	13
3392	2012-10-13	NO	D5	OPEN	0.141	DM	Both	5	8	5
3396	2012-10-13	NO	F5	OPEN	0.153	DM	Both	5	13	5
3104	2012-09-27	NO	D4	OPEN	0.154	DM	Both	8	8	8
3443	2012-10-17	NO	F3	OPEN	0.157	DM	Both	11	13	11
3394	2012-10-13	NO	E6	OPEN	0.193	DM	Both	2	11	2
3348	2012-09-18	NO	F4	OPEN	0.202	DM	Both	8	13	8
3370	2012-10-12	NO	E6	OPEN	0.223	DM	Both	2	11	2
3081	2012-09-26	NO	E1	OPEN	0.243	DM	Both	16	11	16
3395	2012-10-13	NO	F3	OPEN	0.244	DM	Both	11	13	11
3084	2012-09-26	NO	F4	OPEN	0.256	DM	Both	8	13	8
3132	2012-09-30	NO	F4	OPEN	0.256	DM	Both	8	13	8
3419	2012-10-16	NO	F3	OPEN	0.274	DM	Both	11	13	11
3298	2012-09-14	NO	E5	OPEN	0.299	DM	Both	5	11	5
3347	2012-09-18	NO	F2	OPEN	0.299	DM	Both	14	13	14
3152	2012-10-01	NO	D4	OPEN	0.314	DM	Both	8	8	8
3223	2012-10-30	NO	D3	OPEN	0.315	DM	Both	11	8	11
3346	2012-09-18	NO	E5	OPEN	0.329	DM	Both	5	11	5
3415	2012-10-16	NO	D3	OPEN	0.351	DM	Both	11	8	11
3151	2012-10-01	NO	D2	OPEN	0.365	DM	Both	14	8	14
3127	2012-09-30	NO	D2	OPEN	0.367	DM	Both	14	8	14
3296	2012-09-14	NO	D4	OPEN	0.387	DM	Both	8	8	8
3204	2012-10-27	NO	F5	OPEN	0.395	DM	Both	5	13	5
3272	2012-09-13	NO	D4	OPEN	0.395	DM	Both	8	8	8
3128	2012-09-30	NO	D4	OPEN	0.412	DM	Both	8	8	8
3203	2012-10-27	NO	F3	OPEN	0.413	DM	Both	11	13	11
3444	2012-10-17	NO	F5	OPEN	0.426	DM	Both	5	13	5
3083	2012-09-26	NO	F2	OPEN	0.428	DM	Both	14	13	14
3417	2012-10-16	NO	E2	OPEN	0.43	DM	Both	14	11	14
3107	2012-09-27	NO	F2	OPEN	0.432	DM	Both	14	13	14
3300	2012-09-14	NO	F4	OPEN	0.433	DM	Both	8	13	8
3202	2012-10-27	NO	E6	OPEN	0.435	DM	Both	2	11	2
3297	2012-09-14	NO	E1	OPEN	0.437	DM	Both	16	11	16
3155	2012-10-01	NO	F2	OPEN	0.454	DM	Both	14	13	14
3343	2012-09-18	NO	D2	OPEN	0.46	DM	Both	14	8	14
3103	2012-09-27	NO	D2	OPEN	0.462	DM	Both	14	8	14
3345	2012-09-18	NO	E1	OPEN	0.472	DM	Both	16	11	16
3179	2012-10-26	NO	F3	OPEN	0.476	DM	Both	11	13	11
3201	2012-10-27	NO	E2	OPEN	0.481	DM	Both	14	11	14
3393	2012-10-13	NO	E2	OPEN	0.481	DM	Both	14	11	14
3082	2012-09-26	NO	E5	OPEN	0.531	DM	Both	5	11	5
3371	2012-10-12	NO	F3	OPEN	0.532	DM	Both	11	13	11
3251	2012-10-31	NO	F3	OPEN	0.551	DM	Both	11	13	11
3130	2012-09-30	NO	E5	OPEN	0.562	DM	Both	5	11	5
3226	2012-10-30	NO	E6	OPEN	0.589	DM	Both	2	11	2
3105	2012-09-27	NO	E1	OPEN	0.593	DM	Both	16	11	16
3441	2012-10-17	NO	E2	OPEN	0.604	DM	Both	14	11	14
3372	2012-10-12	NO	F5	OPEN	0.618	DM	Both	5	13	5
3391	2012-10-13	NO	D3	OPEN	0.642	DM	Both	11	8	11
3176	2012-10-26	NO	D5	OPEN	0.659	DM	Both	5	8	5
3228	2012-10-30	NO	F5	OPEN	0.668	DM	Both	5	13	5
3420	2012-10-16	NO	F5	OPEN	0.669	DM	Both	5	13	5
3324	2012-09-17	NO	F4	OPEN	0.685	DM	Both	8	13	8
3439	2012-10-17	NO	D3	OPEN	0.7	DM	Both	11	8	11
3177	2012-10-26	NO	E2	OPEN	0.712	DM	Both	14	11	14
3227	2012-10-30	NO	F3	OPEN	0.726	DM	Both	11	13	11
3156	2012-10-01	NO	F4	OPEN	0.747	DM	Both	8	13	8
3418	2012-10-16	NO	E6	OPEN	0.749	DM	Both	2	11	2
3319	2012-09-17	NO	D2	OPEN	0.757	DM	Both	14	8	14
3224	2012-10-30	NO	D5	OPEN	0.779	DM	Both	5	8	5
3440	2012-10-17	NO	D5	OPEN	0.791	DM	Both	5	8	5
3225	2012-10-30	NO	E2	OPEN	0.795	DM	Both	14	11	14
3416	2012-10-16	NO	D5	OPEN	0.8	DM	Both	5	8	5
3180	2012-10-26	NO	F5	OPEN	0.83	DM	Both	5	13	5
3274	2012-09-13	NO	E5	OPEN	0.857	DM	Both	5	11	5
3200	2012-10-27	NO	D5	OPEN	0.865	DM	Both	5	8	5
3321	2012-09-17	NO	E1	OPEN	0.868	DM	Both	16	11	16
3178	2012-10-26	NO	E6	OPEN	0.878	DM	Both	2	11	2
3131	2012-09-30	NO	F2	OPEN	0.909	DM	Both	14	13	14
3079	2012-09-26	NO	D2	OPEN	0.929	DM	Both	14	8	14
3369	2012-10-12	NO	E2	OPEN	0.96	DM	Both	14	11	14
3108	2012-09-27	NO	F4	OPEN	0.961	DM	Both	8	13	8
3154	2012-10-01	NO	E5	OPEN	0.973	DM	Both	5	11	5
3344	2012-09-18	NO	D4	OPEN	1.018	DM	Both	8	8	8
3368	2012-10-12	NO	D5	OPEN	1.033	DM	Both	5	8	5
3080	2012-09-26	NO	D4	OPEN	1.083	DM	Both	8	8	8
3273	2012-09-13	NO	E1	OPEN	1.097	DM	Both	16	11	16
3252	2012-10-31	NO	F5	OPEN	1.184	DM	Both	5	13	5
3106	2012-09-27	NO	E5	OPEN	1.195	DM	Both	5	11	5
3249	2012-10-31	NO	E2	OPEN	1.264	DM	Both	14	11	14
3276	2012-09-13	NO	F4	OPEN	1.268	DM	Both	8	13	8
3442	2012-10-17	NO	E6	OPEN	1.355	DM	Both	2	11	2
3295	2012-09-14	NO	D2	OPEN	1.458	DM	Both	14	8	14
3248	2012-10-31	NO	D5	OPEN	1.5	DM	Both	5	8	5
3320	2012-09-17	NO	D4	OPEN	1.535	DM	Both	8	8	8
3367	2012-10-12	NO	D3	OPEN	1.738	DM	Both	11	8	11
3323	2012-09-17	NO	F2	OPEN	1.991	DM	Both	14	13	14
3299	2012-09-14	NO	F2	OPEN	2.02	DM	Both	14	13	14
3247	2012-10-31	NO	D3	OPEN	2.623	DM	Both	11	8	11
3250	2012-10-31	NO	E6	OPEN	2.804	DM	Both	2	11	2
3153	2012-10-01	NO	E1	OPEN	2.864	DM	Both	16	11	16
3129	2012-09-30	NO	E1	OPEN	3	DM	Both	16	11	16
3175	2012-10-26	NO	D3	OPEN	3	DM	Both	11	8	11
3271	2012-09-13	NO	D2	OPEN	3	DM	Both	14	8	14
3275	2012-09-13	NO	F2	OPEN	3	DM	Both	14	13	14
3322	2012-09-17	NO	E5	OPEN	3	DM	Both	5	11	5
3466	2012-09-25	OWL	E5	OPEN	0.083	DM	Both	5	11	5
3468	2012-09-25	OWL	F4	OPEN	0.155	DM	Both	8	13	8
3464	2012-09-25	OWL	D4	OPEN	0.158	DM	Both	8	8	8
3804	2012-10-14	OWL	F5	OPEN	0.158	DM	Both	5	13	5
3467	2012-09-25	OWL	F2	OPEN	0.165	DM	Both	14	13	14
3803	2012-10-14	OWL	F3	OPEN	0.188	DM	Both	11	13	11
3800	2012-10-14	OWL	D5	OPEN	0.19	DM	Both	5	8	5
3463	2012-09-25	OWL	D2	OPEN	0.194	DM	Both	14	8	14
3828	2012-10-15	OWL	F5	OPEN	0.252	DM	Both	5	13	5
3827	2012-10-15	OWL	F3	OPEN	0.281	DM	Both	11	13	11
3635	2012-10-29	OWL	F3	OPEN	0.292	DM	Both	11	13	11
3826	2012-10-15	OWL	E6	OPEN	0.296	DM	Both	2	11	2
3727	2012-09-16	OWL	D2	OPEN	0.309	DM	Both	14	8	14
3799	2012-10-14	OWL	D3	OPEN	0.338	DM	Both	11	8	11
3731	2012-09-16	OWL	F2	OPEN	0.342	DM	Both	14	13	14
3704	2012-09-15	OWL	D4	OPEN	0.349	DM	Both	8	8	8
3824	2012-10-15	OWL	D5	OPEN	0.366	DM	Both	5	8	5
3657	2012-11-01	OWL	E2	OPEN	0.367	DM	Both	14	11	14
3611	2012-10-28	OWL	F3	OPEN	0.376	DM	Both	11	13	11
3631	2012-10-29	OWL	D3	OPEN	0.386	DM	Both	11	8	11
3801	2012-10-14	OWL	E2	OPEN	0.387	DM	Both	14	11	14
3825	2012-10-15	OWL	E2	OPEN	0.391	DM	Both	14	11	14
3465	2012-09-25	OWL	E1	OPEN	0.394	DM	Both	16	11	16
3636	2012-10-29	OWL	F5	OPEN	0.395	DM	Both	5	13	5
3585	2012-10-25	OWL	E2	OPEN	0.403	DM	Both	14	11	14
3512	2012-09-29	OWL	D4	OPEN	0.406	DM	Both	8	8	8
3609	2012-10-28	OWL	E2	OPEN	0.449	DM	Both	14	11	14
3823	2012-10-15	OWL	D3	OPEN	0.459	DM	Both	11	8	11
3802	2012-10-14	OWL	E6	OPEN	0.474	DM	Both	2	11	2
3705	2012-09-15	OWL	E1	OPEN	0.516	DM	Both	16	11	16
3612	2012-10-28	OWL	F5	OPEN	0.563	DM	Both	5	13	5
3660	2012-11-01	OWL	F5	OPEN	0.563	DM	Both	5	13	5
3779	2012-10-11	OWL	F3	OPEN	0.587	DM	Both	11	13	11
3488	2012-09-28	OWL	D4	OPEN	0.618	DM	Both	8	8	8
3516	2012-09-29	OWL	F4	OPEN	0.652	DM	Both	8	13	8
3634	2012-10-29	OWL	E6	OPEN	0.668	DM	Both	2	11	2
3492	2012-09-28	OWL	F4	OPEN	0.672	DM	Both	8	13	8
3632	2012-10-29	OWL	D5	OPEN	0.672	DM	Both	5	8	5
3708	2012-09-15	OWL	F4	OPEN	0.676	DM	Both	8	13	8
3536	2012-10-02	OWL	D4	OPEN	0.701	DM	Both	8	8	8
3707	2012-09-15	OWL	F2	OPEN	0.703	DM	Both	14	13	14
3608	2012-10-28	OWL	D5	OPEN	0.754	DM	Both	5	8	5
3730	2012-09-16	OWL	E5	OPEN	0.757	DM	Both	5	11	5
3588	2012-10-25	OWL	F5	OPEN	0.777	DM	Both	5	13	5
3633	2012-10-29	OWL	E2	OPEN	0.803	DM	Both	14	11	14
3729	2012-09-16	OWL	E1	OPEN	0.859	DM	Both	16	11	16
3658	2012-11-01	OWL	E6	OPEN	0.877	DM	Both	2	11	2
3775	2012-10-11	OWL	D3	OPEN	0.94	DM	Both	11	8	11
3703	2012-09-15	OWL	D2	OPEN	0.953	DM	Both	14	8	14
3728	2012-09-16	OWL	D4	OPEN	0.966	DM	Both	8	8	8
3561	2012-10-18	OWL	E2	OPEN	0.968	DM	Both	14	11	14
3732	2012-09-16	OWL	F4	OPEN	0.974	DM	Both	8	13	8
3610	2012-10-28	OWL	E6	OPEN	0.975	DM	Both	2	11	2
3515	2012-09-29	OWL	F2	OPEN	0.99	DM	Both	14	13	14
3655	2012-11-01	OWL	D3	OPEN	0.993	DM	Both	11	8	11
3777	2012-10-11	OWL	E2	OPEN	0.996	DM	Both	14	11	14
3656	2012-11-01	OWL	D5	OPEN	1	DM	Both	5	8	5
3489	2012-09-28	OWL	E1	OPEN	1.045	DM	Both	16	11	16
3659	2012-11-01	OWL	F3	OPEN	1.055	DM	Both	11	13	11
3584	2012-10-25	OWL	D5	OPEN	1.067	DM	Both	5	8	5
3559	2012-10-18	OWL	D3	OPEN	1.155	DM	Both	11	8	11
3679	2012-09-12	OWL	D2	OPEN	1.188	DM	Both	14	8	14
3487	2012-09-28	OWL	D2	OPEN	1.204	DM	Both	14	8	14
3586	2012-10-25	OWL	E6	OPEN	1.28	DM	Both	2	11	2
3706	2012-09-15	OWL	E5	OPEN	1.312	DM	Both	5	11	5
3607	2012-10-28	OWL	D3	OPEN	1.325	DM	Both	11	8	11
3540	2012-10-02	OWL	F4	OPEN	1.327	DM	Both	8	13	8
3538	2012-10-02	OWL	E5	OPEN	1.367	DM	Both	5	11	5
3535	2012-10-02	OWL	D2	OPEN	1.564	DM	Both	14	8	14
3514	2012-09-29	OWL	E5	OPEN	1.635	DM	Both	5	11	5
3564	2012-10-18	OWL	F5	OPEN	1.719	DM	Both	5	13	5
3490	2012-09-28	OWL	E5	OPEN	1.904	DM	Both	5	11	5
3587	2012-10-25	OWL	F3	OPEN	1.904	DM	Both	11	13	11
3680	2012-09-12	OWL	D4	OPEN	1.933	DM	Both	8	8	8
3683	2012-09-12	OWL	F2	OPEN	2.074	DM	Both	14	13	14
3682	2012-09-12	OWL	E5	OPEN	2.08	DM	Both	5	11	5
3560	2012-10-18	OWL	D5	OPEN	2.142	DM	Both	5	8	5
3684	2012-09-12	OWL	F4	OPEN	2.231	DM	Both	8	13	8
3537	2012-10-02	OWL	E1	OPEN	2.254	DM	Both	16	11	16
3681	2012-09-12	OWL	E1	OPEN	2.258	DM	Both	16	11	16
3562	2012-10-18	OWL	E6	OPEN	2.305	DM	Both	2	11	2
3539	2012-10-02	OWL	F2	OPEN	2.333	DM	Both	14	13	14
3513	2012-09-29	OWL	E1	OPEN	2.588	DM	Both	16	11	16
3563	2012-10-18	OWL	F3	OPEN	2.775	DM	Both	11	13	11
3491	2012-09-28	OWL	F2	OPEN	3	DM	Both	14	13	14
3583	2012-10-25	OWL	D3	OPEN	3	DM	Both	11	8	11
3776	2012-10-11	OWL	D5	OPEN	3	DM	Both	5	8	5
3778	2012-10-11	OWL	E6	OPEN	3	DM	Both	2	11	2
3780	2012-10-11	OWL	F5	OPEN	3	DM	Both	5	13	5
3511	2012-09-29	OWL	D2	OPEN	3.241	DM	Both	14	8	14
2249	11Jun11	NO	j3	OPEN	0.863	GA	Both	26	8	10
2049	22Jun11	NO	k1	OPEN	1.177	GA	Both	32	11	16
1813	30Jun11	NO	k2	OPEN	1.26	GA	Both	29	11	13
1816	01Jun11	NO	l4	OPEN	1.274	GA	Both	23	13	7
2046	22Jun11	NO	k5	OPEN	1.309	GA	Both	20	11	4
2044	07Jul11	NO	k6	OPEN	1.35	GA	Both	18	11	2
2039	07Jul11	NO	j4	OPEN	1.415	GA	Both	23	8	7
1818	01Jun11	NO	l2	OPEN	1.521	GA	Both	29	13	13
1625	13Jul11	NO	l3	OPEN	1.535	GA	Both	26	13	10
1807	01Jun11	NO	j5	OPEN	1.58	GA	Both	20	8	4
2052	22Jun11	NO	l4	OPEN	1.622	GA	Both	23	13	7
1814	01Jun11	NO	k1	OPEN	1.753	GA	Both	32	11	16
1815	30Jun11	NO	l5	OPEN	1.808	GA	Both	20	13	4
1620	14Jun11	NO	k5	OPEN	1.819	GA	Both	20	11	4
2253	11Jun11	NO	l2	OPEN	1.821	GA	Both	29	13	13
1817	30Jun11	NO	l3	OPEN	1.836	GA	Both	26	13	10
1626	14Jun11	NO	l2	OPEN	1.846	GA	Both	29	13	13
1618	13Jul11	NO	j2	OPEN	1.847	GA	Both	29	8	13
1809	01Jun11	NO	j3	OPEN	1.853	GA	Both	26	8	10
2050	07Jul11	NO	l5	OPEN	1.854	GA	Both	20	13	4
2252	11Jun11	NO	l4	OPEN	1.865	GA	Both	23	13	7
2250	11Jun11	NO	k5	OPEN	1.988	GA	Both	20	11	4
1808	30Jun11	NO	j4	OPEN	2.03	GA	Both	23	8	7
1616	13Jul11	NO	j4	OPEN	2.085	GA	Both	23	8	7
1624	14Jun11	NO	l4	OPEN	2.145	GA	Both	23	13	7
1615	14Jun11	NO	j5	OPEN	2.152	GA	Both	20	8	4
1810	30Jun11	NO	j2	OPEN	2.214	GA	Both	29	8	13
2055	22Jun11	NO	l2	OPEN	2.32	GA	Both	29	13	13
1812	01Jun11	NO	k5	OPEN	2.335	GA	Both	20	11	4
2038	22Jun11	NO	j5	OPEN	2.413	GA	Both	20	8	4
2041	22Jun11	NO	j3	OPEN	2.432	GA	Both	26	8	10
1811	30Jun11	NO	k6	OPEN	2.458	GA	Both	18	11	2
1619	13Jul11	NO	k6	OPEN	2.484	GA	Both	18	11	2
1617	14Jun11	NO	j3	OPEN	2.536	GA	Both	26	8	10
2042	07Jul11	NO	j2	OPEN	2.801	GA	Both	29	8	13
2248	11Jun11	NO	j5	OPEN	2.821	GA	Both	20	8	4
1623	13Jul11	NO	l5	OPEN	2.856	GA	Both	20	13	4
2053	07Jul11	NO	l3	OPEN	2.877	GA	Both	26	13	10
1621	13Jul11	NO	k2	OPEN	3	GA	Both	29	11	13
1622	14Jun11	NO	k1	OPEN	3	GA	Both	32	11	16
2040	23Jul11	NO	j4	OPEN	3	GA	Both	23	8	7
2043	23Jul11	NO	j2	OPEN	3	GA	Both	29	8	13
2045	23Jul11	NO	k6	OPEN	3	GA	Both	18	11	2
2047	07Jul11	NO	k2	OPEN	3	GA	Both	29	11	13
2048	23Jul11	NO	k2	OPEN	3	GA	Both	29	11	13
2051	23Jul11	NO	l5	OPEN	3	GA	Both	20	13	4
2054	23Jul11	NO	l3	OPEN	3	GA	Both	26	13	10
2251	11Jun11	NO	k1	OPEN	3	GA	Both	32	11	16
2193	23Jun11	OWL	k1	OPEN	0.294	GA	Both	32	11	16
2183	08Jul11	OWL	j4	OPEN	0.426	GA	Both	23	8	7
2299	09Jun11	OWL	k1	OPEN	0.602	GA	Both	32	11	16
2300	09Jun11	OWL	l4	OPEN	0.621	GA	Both	23	13	7
2301	09Jun11	OWL	l2	OPEN	0.742	GA	Both	29	13	13
2298	09Jun11	OWL	k5	OPEN	0.92	GA	Both	20	11	4
1910	02Jun11	OWL	k1	OPEN	1.049	GA	Both	32	11	16
2196	23Jun11	OWL	l4	OPEN	1.353	GA	Both	23	13	7
1914	02Jun11	OWL	l2	OPEN	1.927	GA	Both	29	13	13
1905	02Jun11	OWL	j3	OPEN	2.062	GA	Both	26	8	10
2296	09Jun11	OWL	j5	OPEN	2.185	GA	Both	20	8	4
1907	28Jun11	OWL	k6	OPEN	2.289	GA	Both	18	11	2
1716	15Jun11	OWL	k5	OPEN	2.323	GA	Both	20	11	4
1908	02Jun11	OWL	k5	OPEN	2.344	GA	Both	20	11	4
1722	15Jun11	OWL	l2	OPEN	2.363	GA	Both	29	13	13
1903	02Jun11	OWL	j5	OPEN	2.41	GA	Both	20	8	4
1906	28Jun11	OWL	j2	OPEN	2.457	GA	Both	29	8	13
1904	28Jun11	OWL	j4	OPEN	2.509	GA	Both	23	8	7
2190	23Jun11	OWL	k5	OPEN	2.576	GA	Both	20	11	4
1912	02Jun11	OWL	l4	OPEN	2.58	GA	Both	23	13	7
1911	28Jun11	OWL	l5	OPEN	2.583	GA	Both	20	13	4
1711	15Jun11	OWL	j5	OPEN	2.659	GA	Both	20	8	4
2182	23Jun11	OWL	j5	OPEN	2.739	GA	Both	20	8	4
1720	15Jun11	OWL	l4	OPEN	2.761	GA	Both	23	13	7
1713	15Jun11	OWL	j3	OPEN	2.774	GA	Both	26	8	10
1913	28Jun11	OWL	l3	OPEN	2.826	GA	Both	26	13	10
1909	28Jun11	OWL	k2	OPEN	2.83	GA	Both	29	11	13
2186	08Jul11	OWL	j2	OPEN	2.927	GA	Both	29	8	13
1712	14Jul11	OWL	j4	OPEN	3	GA	Both	23	8	7
1714	14Jul11	OWL	j2	OPEN	3	GA	Both	29	8	13
1715	14Jul11	OWL	k6	OPEN	3	GA	Both	18	11	2
1717	14Jul11	OWL	k2	OPEN	3	GA	Both	29	11	13
1718	15Jun11	OWL	k1	OPEN	3	GA	Both	32	11	16
1719	14Jul11	OWL	l5	OPEN	3	GA	Both	20	13	4
1721	14Jul11	OWL	l3	OPEN	3	GA	Both	26	13	10
2184	21Jul11	OWL	j4	OPEN	3	GA	Both	23	8	7
2185	23Jun11	OWL	j3	OPEN	3	GA	Both	26	8	10
2187	21Jul11	OWL	j2	OPEN	3	GA	Both	29	8	13
2188	08Jul11	OWL	k6	OPEN	3	GA	Both	18	11	2
2189	21Jul11	OWL	k6	OPEN	3	GA	Both	18	11	2
2191	08Jul11	OWL	k2	OPEN	3	GA	Both	29	11	13
2192	21Jul11	OWL	k2	OPEN	3	GA	Both	29	11	13
2194	08Jul11	OWL	l5	OPEN	3	GA	Both	20	13	4
2195	21Jul11	OWL	l5	OPEN	3	GA	Both	20	13	4
2197	08Jul11	OWL	l3	OPEN	3	GA	Both	26	13	10
2198	21Jul11	OWL	l3	OPEN	3	GA	Both	26	13	10
2199	23Jun11	OWL	l2	OPEN	3	GA	Both	29	13	13
2297	09Jun11	OWL	j3	OPEN	3	GA	Both	26	8	10
4944	2013-07-22	NO	L5	OPEN	0.333	GP	Both	20	13	4
4942	2013-07-22	NO	L3	OPEN	0.386	GP	Both	26	13	10
4940	2013-07-22	NO	K6	OPEN	0.53	GP	Both	18	11	2
4934	2013-07-22	NO	J3	OPEN	0.565	GP	Both	26	8	10
4990	2013-07-26	NO	L3	OPEN	0.653	GP	Both	26	13	10
4936	2013-07-22	NO	J5	OPEN	0.756	GP	Both	20	8	4
4982	2013-07-26	NO	J3	OPEN	0.801	GP	Both	26	8	10
4938	2013-07-22	NO	K2	OPEN	0.889	GP	Both	29	11	13
3981	2013-06-07	NO	L2	OPEN	0.899	GP	Both	29	13	13
4992	2013-07-26	NO	L5	OPEN	0.899	GP	Both	20	13	4
4367	2013-06-21	NO	L4	OPEN	1.062	GP	Both	23	13	7
4696	2013-07-04	NO	J5	OPEN	1.132	GP	Both	20	8	4
4175	2013-06-11	NO	L4	OPEN	1.261	GP	Both	23	13	7
4748	2013-07-05	NO	K6	OPEN	1.288	GP	Both	18	11	2
4365	2013-06-21	NO	L2	OPEN	1.399	GP	Both	29	13	13
4988	2013-07-26	NO	K6	OPEN	1.502	GP	Both	18	11	2
4986	2013-07-26	NO	K2	OPEN	1.518	GP	Both	29	11	13
4698	2013-07-04	NO	K2	OPEN	1.565	GP	Both	29	11	13
3931	2013-06-06	NO	K5	OPEN	1.627	GP	Both	20	11	4
4984	2013-07-26	NO	J5	OPEN	1.648	GP	Both	20	8	4
3977	2013-06-07	NO	K1	OPEN	1.698	GP	Both	32	11	16
4125	2013-06-10	NO	L2	OPEN	1.833	GP	Both	29	13	13
4169	2013-06-11	NO	K1	OPEN	1.861	GP	Both	32	11	16
4405	2013-06-22	NO	J2	OPEN	1.999	GP	Both	29	8	13
4359	2013-06-21	NO	J4	OPEN	2.03	GP	Both	23	8	7
4744	2013-07-05	NO	J5	OPEN	2.037	GP	Both	20	8	4
4173	2013-06-11	NO	L2	OPEN	2.05	GP	Both	29	13	13
3935	2013-06-06	NO	L4	OPEN	2.107	GP	Both	23	13	7
4415	2013-06-22	NO	L4	OPEN	2.18	GP	Both	23	13	7
4309	2013-06-20	NO	J2	OPEN	2.308	GP	Both	29	8	13
3979	2013-06-07	NO	K5	OPEN	2.338	GP	Both	20	11	4
4315	2013-06-20	NO	K5	OPEN	2.381	GP	Both	20	11	4
4127	2013-06-10	NO	L4	OPEN	2.399	GP	Both	23	13	7
4171	2013-06-11	NO	K5	OPEN	2.405	GP	Both	20	11	4
4704	2013-07-04	NO	L5	OPEN	2.428	GP	Both	20	13	4
4357	2013-06-21	NO	J2	OPEN	2.498	GP	Both	29	8	13
4746	2013-07-05	NO	K2	OPEN	2.515	GP	Both	29	11	13
4411	2013-06-22	NO	K5	OPEN	2.516	GP	Both	20	11	4
3983	2013-06-07	NO	L4	OPEN	2.529	GP	Both	23	13	7
3973	2013-06-07	NO	J2	OPEN	2.549	GP	Both	29	8	13
4123	2013-06-10	NO	K5	OPEN	2.63	GP	Both	20	11	4
4117	2013-06-10	NO	J2	OPEN	2.634	GP	Both	29	8	13
3927	2013-06-06	NO	J4	OPEN	2.653	GP	Both	23	8	7
4165	2013-06-11	NO	J2	OPEN	2.682	GP	Both	29	8	13
4413	2013-06-22	NO	L2	OPEN	2.689	GP	Both	29	13	13
4409	2013-06-22	NO	K1	OPEN	2.726	GP	Both	32	11	16
4702	2013-07-04	NO	L3	OPEN	2.74	GP	Both	26	13	10
3975	2013-06-07	NO	J4	OPEN	2.766	GP	Both	23	8	7
4694	2013-07-04	NO	J3	OPEN	2.771	GP	Both	26	8	10
4119	2013-06-10	NO	J4	OPEN	2.808	GP	Both	23	8	7
4559	2013-06-25	NO	L4	OPEN	2.857	GP	Both	23	13	7
3925	2013-06-06	NO	J2	OPEN	2.862	GP	Both	29	8	13
4742	2013-07-05	NO	J3	OPEN	2.894	GP	Both	26	8	10
4167	2013-06-11	NO	J4	OPEN	2.923	GP	Both	23	8	7
3929	2013-06-06	NO	K1	OPEN	3	GP	Both	32	11	16
3933	2013-06-06	NO	L2	OPEN	3	GP	Both	29	13	13
4121	2013-06-10	NO	K1	OPEN	3	GP	Both	32	11	16
4311	2013-06-20	NO	J4	OPEN	3	GP	Both	23	8	7
4313	2013-06-20	NO	K1	OPEN	3	GP	Both	32	11	16
4317	2013-06-20	NO	L2	OPEN	3	GP	Both	29	13	13
4319	2013-06-20	NO	L4	OPEN	3	GP	Both	23	13	7
4361	2013-06-21	NO	K1	OPEN	3	GP	Both	32	11	16
4363	2013-06-21	NO	K5	OPEN	3	GP	Both	20	11	4
4407	2013-06-22	NO	J4	OPEN	3	GP	Both	23	8	7
4549	2013-06-25	NO	J2	OPEN	3	GP	Both	29	8	13
4551	2013-06-25	NO	J4	OPEN	3	GP	Both	23	8	7
4553	2013-06-25	NO	K1	OPEN	3	GP	Both	32	11	16
4555	2013-06-25	NO	K5	OPEN	3	GP	Both	20	11	4
4557	2013-06-25	NO	L2	OPEN	3	GP	Both	29	13	13
4700	2013-07-04	NO	K6	OPEN	3	GP	Both	18	11	2
4750	2013-07-05	NO	L3	OPEN	3	GP	Both	26	13	10
4752	2013-07-05	NO	L5	OPEN	3	GP	Both	20	13	4
4894	2013-07-20	OWL	L3	OPEN	0.2042	GP	Both	26	13	10
4888	2013-07-20	OWL	J5	OPEN	0.65	GP	Both	20	8	4
5036	2013-07-27	OWL	K6	OPEN	0.846	GP	Both	18	11	2
4896	2013-07-20	OWL	L5	OPEN	0.933	GP	Both	20	13	4
4892	2013-07-20	OWL	K6	OPEN	0.995	GP	Both	18	11	2
5030	2013-07-27	OWL	J3	OPEN	1.031	GP	Both	26	8	10
5040	2013-07-27	OWL	L5	OPEN	1.093	GP	Both	20	13	4
4800	2013-07-06	OWL	L5	OPEN	1.181	GP	Both	20	13	4
5038	2013-07-27	OWL	L3	OPEN	1.459	GP	Both	26	13	10
4217	2013-06-12	OWL	K1	OPEN	1.649	GP	Both	32	11	16
5034	2013-07-27	OWL	K2	OPEN	1.918	GP	Both	29	11	13
4848	2013-07-10	OWL	L5	OPEN	1.992	GP	Both	20	13	4
3887	2013-06-05	OWL	L4	OPEN	2.281	GP	Both	23	13	7
4846	2013-07-10	OWL	L3	OPEN	2.284	GP	Both	26	13	10
5032	2013-07-27	OWL	J5	OPEN	2.341	GP	Both	20	8	4
3879	2013-06-05	OWL	J4	OPEN	2.632	GP	Both	23	8	7
4656	2013-07-03	OWL	L5	OPEN	2.648	GP	Both	20	13	4
3883	2013-06-05	OWL	K5	OPEN	2.651	GP	Both	20	11	4
4654	2013-07-03	OWL	L3	OPEN	2.731	GP	Both	26	13	10
3877	2013-06-05	OWL	J2	OPEN	2.762	GP	Both	29	8	13
3885	2013-06-05	OWL	L2	OPEN	2.786	GP	Both	29	13	13
3881	2013-06-05	OWL	K1	OPEN	2.801	GP	Both	32	11	16
4461	2013-06-23	OWL	L2	OPEN	2.891	GP	Both	29	13	13
4652	2013-07-03	OWL	K6	OPEN	2.949	GP	Both	18	11	2
4503	2013-06-24	OWL	J4	OPEN	2.96	GP	Both	23	8	7
4079	2013-06-09	OWL	L4	OPEN	2.966	GP	Both	23	13	7
4021	2013-06-08	OWL	J2	OPEN	3	GP	Both	29	8	13
4023	2013-06-08	OWL	J4	OPEN	3	GP	Both	23	8	7
4025	2013-06-08	OWL	K1	OPEN	3	GP	Both	32	11	16
4027	2013-06-08	OWL	K5	OPEN	3	GP	Both	20	11	4
4029	2013-06-08	OWL	L2	OPEN	3	GP	Both	29	13	13
4031	2013-06-08	OWL	L4	OPEN	3	GP	Both	23	13	7
4069	2013-06-09	OWL	J2	OPEN	3	GP	Both	29	8	13
4071	2013-06-09	OWL	J4	OPEN	3	GP	Both	23	8	7
4073	2013-06-09	OWL	K1	OPEN	3	GP	Both	32	11	16
4075	2013-06-09	OWL	K5	OPEN	3	GP	Both	20	11	4
4077	2013-06-09	OWL	L2	OPEN	3	GP	Both	29	13	13
4213	2013-06-12	OWL	J2	OPEN	3	GP	Both	29	8	13
4215	2013-06-12	OWL	J4	OPEN	3	GP	Both	23	8	7
4219	2013-06-12	OWL	K5	OPEN	3	GP	Both	20	11	4
4221	2013-06-12	OWL	L2	OPEN	3	GP	Both	29	13	13
4223	2013-06-12	OWL	L4	OPEN	3	GP	Both	23	13	7
4261	2013-06-19	OWL	J2	OPEN	3	GP	Both	29	8	13
4263	2013-06-19	OWL	J4	OPEN	3	GP	Both	23	8	7
4265	2013-06-19	OWL	K1	OPEN	3	GP	Both	32	11	16
4267	2013-06-19	OWL	K5	OPEN	3	GP	Both	20	11	4
4269	2013-06-19	OWL	L2	OPEN	3	GP	Both	29	13	13
4271	2013-06-19	OWL	L4	OPEN	3	GP	Both	23	13	7
4453	2013-06-23	OWL	J2	OPEN	3	GP	Both	29	8	13
4455	2013-06-23	OWL	J4	OPEN	3	GP	Both	23	8	7
4457	2013-06-23	OWL	K1	OPEN	3	GP	Both	32	11	16
4459	2013-06-23	OWL	K5	OPEN	3	GP	Both	20	11	4
4463	2013-06-23	OWL	L4	OPEN	3	GP	Both	23	13	7
4501	2013-06-24	OWL	J2	OPEN	3	GP	Both	29	8	13
4505	2013-06-24	OWL	K1	OPEN	3	GP	Both	32	11	16
4507	2013-06-24	OWL	K5	OPEN	3	GP	Both	20	11	4
4509	2013-06-24	OWL	L2	OPEN	3	GP	Both	29	13	13
4511	2013-06-24	OWL	L4	OPEN	3	GP	Both	23	13	7
4597	2013-06-26	OWL	J2	OPEN	3	GP	Both	29	8	13
4599	2013-06-26	OWL	J4	OPEN	3	GP	Both	23	8	7
4601	2013-06-26	OWL	K1	OPEN	3	GP	Both	32	11	16
4603	2013-06-26	OWL	K5	OPEN	3	GP	Both	20	11	4
4605	2013-06-26	OWL	L2	OPEN	3	GP	Both	29	13	13
4607	2013-06-26	OWL	L4	OPEN	3	GP	Both	23	13	7
4646	2013-07-03	OWL	J3	OPEN	3	GP	Both	26	8	10
4648	2013-07-03	OWL	J5	OPEN	3	GP	Both	20	8	4
4650	2013-07-03	OWL	K2	OPEN	3	GP	Both	29	11	13
4790	2013-07-06	OWL	J3	OPEN	3	GP	Both	26	8	10
4792	2013-07-06	OWL	J5	OPEN	3	GP	Both	20	8	4
4794	2013-07-06	OWL	K2	OPEN	3	GP	Both	29	11	13
4796	2013-07-06	OWL	K6	OPEN	3	GP	Both	18	11	2
4798	2013-07-06	OWL	L3	OPEN	3	GP	Both	26	13	10
4838	2013-07-10	OWL	J3	OPEN	3	GP	Both	26	8	10
4840	2013-07-10	OWL	J5	OPEN	3	GP	Both	20	8	4
4842	2013-07-10	OWL	K2	OPEN	3	GP	Both	29	11	13
4844	2013-07-10	OWL	K6	OPEN	3	GP	Both	18	11	2
4886	2013-07-20	OWL	J3	OPEN	3	GP	Both	26	8	10
4890	2013-07-20	OWL	K2	OPEN	3	GP	Both	29	11	13
63	2012-09-02	NO	D5	BUSH	0.74	CP	Both	5	7.5	5
879	2012-08-17	NO	D5	BUSH	0.788	CP	Both	5	7.5	5
896	2012-08-18	NO	E6	BUSH	0.98	CP	Both	2	10.5	2
878	2012-08-14	NO	D5	BUSH	1.037	CP	Both	5	7.5	5
68	2012-08-04	NO	E1	BUSH	1.182	CP	Both	16	10.5	16
894	2012-08-14	NO	E6	BUSH	1.268	CP	Both	2	10.5	2
871	2012-08-17	NO	D3	BUSH	1.31	CP	Both	11	7.5	11
867	2012-07-20	NO	D2	BUSH	1.385	CP	Both	14	7.5	14
79	2012-09-02	NO	E6	BUSH	1.404	CP	Both	2	10.5	2
910	2012-08-14	NO	F5	BUSH	1.426	CP	Both	5	12.5	5
52	2012-08-04	NO	D2	BUSH	1.461	CP	Both	14	7.5	14
67	2012-08-03	NO	E1	BUSH	1.593	CP	Both	16	10.5	16
50	2012-07-31	NO	D2	BUSH	1.596	CP	Both	14	7.5	14
884	2012-07-21	NO	E1	BUSH	1.61	CP	Both	16	10.5	16
84	2012-08-04	NO	F2	BUSH	1.615	CP	Both	14	12.5	14
892	2012-07-21	NO	E5	BUSH	1.692	CP	Both	5	10.5	5
890	2012-07-17	NO	E5	BUSH	1.731	CP	Both	5	10.5	5
62	2012-08-30	NO	D5	BUSH	1.74	CP	Both	5	7.5	5
870	2012-08-14	NO	D3	BUSH	1.76	CP	Both	11	7.5	11
77	2012-08-29	NO	E6	BUSH	1.792	CP	Both	2	10.5	2
91	2012-08-03	NO	F4	BUSH	1.834	CP	Both	8	12.5	8
907	2012-07-20	NO	F4	BUSH	1.843	CP	Both	8	12.5	8
51	2012-08-03	NO	D2	BUSH	1.871	CP	Both	14	7.5	14
93	2012-08-29	NO	F5	BUSH	1.875	CP	Both	5	12.5	5
82	2012-07-31	NO	F2	BUSH	1.892	CP	Both	14	12.5	14
881	2012-07-16	NO	E1	BUSH	1.893	CP	Both	16	10.5	16
909	2012-08-13	NO	F5	BUSH	1.961	CP	Both	5	12.5	5
893	2012-08-13	NO	E6	BUSH	1.976	CP	Both	2	10.5	2
901	2012-08-13	NO	F3	BUSH	2.029	CP	Both	11	12.5	11
887	2012-08-17	NO	E2	BUSH	2.052	CP	Both	14	10.5	14
872	2012-08-18	NO	D3	BUSH	2.106	CP	Both	11	7.5	11
886	2012-08-14	NO	E2	BUSH	2.164	CP	Both	14	10.5	14
877	2012-08-13	NO	D5	BUSH	2.197	CP	Both	5	7.5	5
90	2012-07-31	NO	F4	BUSH	2.276	CP	Both	8	12.5	8
908	2012-07-21	NO	F4	BUSH	2.348	CP	Both	8	12.5	8
868	2012-07-21	NO	D2	BUSH	2.35	CP	Both	14	7.5	14
900	2012-07-21	NO	F2	BUSH	2.363	CP	Both	14	12.5	14
888	2012-08-18	NO	E2	BUSH	2.429	CP	Both	14	10.5	14
903	2012-08-17	NO	F3	BUSH	2.439	CP	Both	11	12.5	11
70	2012-08-30	NO	E2	BUSH	2.474	CP	Both	14	10.5	14
891	2012-07-20	NO	E5	BUSH	2.498	CP	Both	5	10.5	5
866	2012-07-17	NO	D2	BUSH	2.579	CP	Both	14	7.5	14
874	2012-07-17	NO	D4	BUSH	2.597	CP	Both	8	7.5	8
869	2012-08-13	NO	D3	BUSH	2.604	CP	Both	11	7.5	11
912	2012-08-18	NO	F5	BUSH	2.618	CP	Both	5	12.5	5
885	2012-08-13	NO	E2	BUSH	2.643	CP	Both	14	10.5	14
882	2012-07-17	NO	E1	BUSH	2.651	CP	Both	16	10.5	16
876	2012-07-21	NO	D4	BUSH	2.73	CP	Both	8	7.5	8
898	2012-07-17	NO	F2	BUSH	2.792	CP	Both	14	12.5	14
897	2012-07-16	NO	F2	BUSH	2.849	CP	Both	14	12.5	14
905	2012-07-16	NO	F4	BUSH	2.874	CP	Both	8	12.5	8
873	2012-07-16	NO	D4	BUSH	2.938	CP	Both	8	7.5	8
49	2012-07-30	NO	D2	BUSH	3	CP	Both	14	7.5	14
53	2012-08-29	NO	D3	BUSH	3	CP	Both	11	7.5	11
54	2012-08-30	NO	D3	BUSH	3	CP	Both	11	7.5	11
55	2012-09-02	NO	D3	BUSH	3	CP	Both	11	7.5	11
56	2012-09-03	NO	D3	BUSH	3	CP	Both	11	7.5	11
57	2012-07-30	NO	D4	BUSH	3	CP	Both	8	7.5	8
58	2012-07-31	NO	D4	BUSH	3	CP	Both	8	7.5	8
59	2012-08-03	NO	D4	BUSH	3	CP	Both	8	7.5	8
60	2012-08-04	NO	D4	BUSH	3	CP	Both	8	7.5	8
61	2012-08-29	NO	D5	BUSH	3	CP	Both	5	7.5	5
64	2012-09-03	NO	D5	BUSH	3	CP	Both	5	7.5	5
65	2012-07-30	NO	E1	BUSH	3	CP	Both	16	10.5	16
66	2012-07-31	NO	E1	BUSH	3	CP	Both	16	10.5	16
69	2012-08-29	NO	E2	BUSH	3	CP	Both	14	10.5	14
71	2012-09-02	NO	E2	BUSH	3	CP	Both	14	10.5	14
72	2012-09-03	NO	E2	BUSH	3	CP	Both	14	10.5	14
73	2012-07-30	NO	E5	BUSH	3	CP	Both	5	10.5	5
74	2012-07-31	NO	E5	BUSH	3	CP	Both	5	10.5	5
75	2012-08-03	NO	E5	BUSH	3	CP	Both	5	10.5	5
76	2012-08-04	NO	E5	BUSH	3	CP	Both	5	10.5	5
78	2012-08-30	NO	E6	BUSH	3	CP	Both	2	10.5	2
80	2012-09-03	NO	E6	BUSH	3	CP	Both	2	10.5	2
81	2012-07-30	NO	F2	BUSH	3	CP	Both	14	12.5	14
83	2012-08-03	NO	F2	BUSH	3	CP	Both	14	12.5	14
85	2012-08-29	NO	F3	BUSH	3	CP	Both	11	12.5	11
86	2012-08-30	NO	F3	BUSH	3	CP	Both	11	12.5	11
87	2012-09-02	NO	F3	BUSH	3	CP	Both	11	12.5	11
88	2012-09-03	NO	F3	BUSH	3	CP	Both	11	12.5	11
89	2012-07-30	NO	F4	BUSH	3	CP	Both	8	12.5	8
92	2012-08-04	NO	F4	BUSH	3	CP	Both	8	12.5	8
94	2012-08-30	NO	F5	BUSH	3	CP	Both	5	12.5	5
95	2012-09-02	NO	F5	BUSH	3	CP	Both	5	12.5	5
96	2012-09-03	NO	F5	BUSH	3	CP	Both	5	12.5	5
865	2012-07-16	NO	D2	BUSH	3	CP	Both	14	7.5	14
875	2012-07-20	NO	D4	BUSH	3	CP	Both	8	7.5	8
880	2012-08-18	NO	D5	BUSH	3	CP	Both	5	7.5	5
883	2012-07-20	NO	E1	BUSH	3	CP	Both	16	10.5	16
889	2012-07-16	NO	E5	BUSH	3	CP	Both	5	10.5	5
895	2012-08-17	NO	E6	BUSH	3	CP	Both	2	10.5	2
899	2012-07-20	NO	F2	BUSH	3	CP	Both	14	12.5	14
902	2012-08-14	NO	F3	BUSH	3	CP	Both	11	12.5	11
904	2012-08-18	NO	F3	BUSH	3	CP	Both	11	12.5	11
906	2012-07-17	NO	F4	BUSH	3	CP	Both	8	12.5	8
911	2012-08-17	NO	F5	BUSH	3	CP	Both	5	12.5	5
1064	2012-08-16	OWL	D5	BUSH	1.125	CP	Both	5	7.5	5
260	2012-08-19	OWL	D5	BUSH	1.303	CP	Both	5	7.5	5
1089	2012-07-22	OWL	F4	BUSH	1.501	CP	Both	8	12.5	8
280	2012-08-31	OWL	E6	BUSH	1.56	CP	Both	2	10.5	2
1092	2012-08-16	OWL	F5	BUSH	1.579	CP	Both	5	12.5	5
1067	2012-07-19	OWL	E1	BUSH	1.595	CP	Both	16	10.5	16
253	2012-08-31	OWL	D3	BUSH	1.604	CP	Both	11	7.5	11
1078	2012-08-16	OWL	E6	BUSH	1.631	CP	Both	2	10.5	2
259	2012-08-05	OWL	D4	BUSH	1.671	CP	Both	8	7.5	8
249	2012-08-02	OWL	D2	BUSH	1.751	CP	Both	14	7.5	14
250	2012-08-05	OWL	D2	BUSH	1.887	CP	Both	14	7.5	14
272	2012-09-01	OWL	E2	BUSH	1.972	CP	Both	14	10.5	14
1068	2012-07-22	OWL	E1	BUSH	2.016	CP	Both	16	10.5	16
278	2012-08-19	OWL	E6	BUSH	2.034	CP	Both	2	10.5	2
1080	2012-07-18	OWL	F2	BUSH	2.155	CP	Both	14	12.5	14
277	2012-08-05	OWL	E5	BUSH	2.192	CP	Both	5	10.5	5
1060	2012-07-19	OWL	D4	BUSH	2.199	CP	Both	8	7.5	8
1057	2012-08-16	OWL	D3	BUSH	2.201	CP	Both	11	7.5	11
267	2012-08-02	OWL	E1	BUSH	2.221	CP	Both	16	10.5	16
298	2012-08-31	OWL	F5	BUSH	2.251	CP	Both	5	12.5	5
1053	2012-07-19	OWL	D2	BUSH	2.338	CP	Both	14	7.5	14
284	2012-08-01	OWL	F2	BUSH	2.393	CP	Both	14	12.5	14
1056	2012-08-15	OWL	D3	BUSH	2.603	CP	Both	11	7.5	11
269	2012-08-19	OWL	E2	BUSH	2.605	CP	Both	14	10.5	14
258	2012-08-02	OWL	D4	BUSH	2.706	CP	Both	8	7.5	8
1081	2012-07-19	OWL	F2	BUSH	2.774	CP	Both	14	12.5	14
1086	2012-07-15	OWL	F4	BUSH	2.789	CP	Both	8	12.5	8
295	2012-08-05	OWL	F4	BUSH	2.807	CP	Both	8	12.5	8
1079	2012-07-15	OWL	F2	BUSH	2.815	CP	Both	14	12.5	14
1082	2012-07-22	OWL	F2	BUSH	2.851	CP	Both	14	12.5	14
270	2012-08-28	OWL	E2	BUSH	2.892	CP	Both	14	10.5	14
300	2012-09-04	OWL	F5	BUSH	2.909	CP	Both	5	12.5	5
1051	2012-07-15	OWL	D2	BUSH	2.949	CP	Both	14	7.5	14
1070	2012-08-15	OWL	E2	BUSH	2.975	CP	Both	14	10.5	14
251	2012-08-19	OWL	D3	BUSH	2.988	CP	Both	11	7.5	11
247	2012-07-29	OWL	D2	BUSH	3	CP	Both	14	7.5	14
248	2012-08-01	OWL	D2	BUSH	3	CP	Both	14	7.5	14
252	2012-08-28	OWL	D3	BUSH	3	CP	Both	11	7.5	11
254	2012-09-01	OWL	D3	BUSH	3	CP	Both	11	7.5	11
255	2012-09-04	OWL	D3	BUSH	3	CP	Both	11	7.5	11
256	2012-07-29	OWL	D4	BUSH	3	CP	Both	8	7.5	8
257	2012-08-01	OWL	D4	BUSH	3	CP	Both	8	7.5	8
261	2012-08-28	OWL	D5	BUSH	3	CP	Both	5	7.5	5
262	2012-08-31	OWL	D5	BUSH	3	CP	Both	5	7.5	5
263	2012-09-01	OWL	D5	BUSH	3	CP	Both	5	7.5	5
264	2012-09-04	OWL	D5	BUSH	3	CP	Both	5	7.5	5
265	2012-07-29	OWL	E1	BUSH	3	CP	Both	16	10.5	16
266	2012-08-01	OWL	E1	BUSH	3	CP	Both	16	10.5	16
268	2012-08-05	OWL	E1	BUSH	3	CP	Both	16	10.5	16
271	2012-08-31	OWL	E2	BUSH	3	CP	Both	14	10.5	14
273	2012-09-04	OWL	E2	BUSH	3	CP	Both	14	10.5	14
274	2012-07-29	OWL	E5	BUSH	3	CP	Both	5	10.5	5
275	2012-08-01	OWL	E5	BUSH	3	CP	Both	5	10.5	5
276	2012-08-02	OWL	E5	BUSH	3	CP	Both	5	10.5	5
279	2012-08-28	OWL	E6	BUSH	3	CP	Both	2	10.5	2
281	2012-09-01	OWL	E6	BUSH	3	CP	Both	2	10.5	2
282	2012-09-04	OWL	E6	BUSH	3	CP	Both	2	10.5	2
283	2012-07-29	OWL	F2	BUSH	3	CP	Both	14	12.5	14
285	2012-08-02	OWL	F2	BUSH	3	CP	Both	14	12.5	14
286	2012-08-05	OWL	F2	BUSH	3	CP	Both	14	12.5	14
287	2012-08-19	OWL	F3	BUSH	3	CP	Both	11	12.5	11
288	2012-08-28	OWL	F3	BUSH	3	CP	Both	11	12.5	11
289	2012-08-31	OWL	F3	BUSH	3	CP	Both	11	12.5	11
290	2012-09-01	OWL	F3	BUSH	3	CP	Both	11	12.5	11
291	2012-09-04	OWL	F3	BUSH	3	CP	Both	11	12.5	11
292	2012-07-29	OWL	F4	BUSH	3	CP	Both	8	12.5	8
293	2012-08-01	OWL	F4	BUSH	3	CP	Both	8	12.5	8
294	2012-08-02	OWL	F4	BUSH	3	CP	Both	8	12.5	8
296	2012-08-19	OWL	F5	BUSH	3	CP	Both	5	12.5	5
297	2012-08-28	OWL	F5	BUSH	3	CP	Both	5	12.5	5
299	2012-09-01	OWL	F5	BUSH	3	CP	Both	5	12.5	5
1052	2012-07-18	OWL	D2	BUSH	3	CP	Both	14	7.5	14
1054	2012-07-22	OWL	D2	BUSH	3	CP	Both	14	7.5	14
1055	2012-08-12	OWL	D3	BUSH	3	CP	Both	11	7.5	11
1058	2012-07-15	OWL	D4	BUSH	3	CP	Both	8	7.5	8
1059	2012-07-18	OWL	D4	BUSH	3	CP	Both	8	7.5	8
1061	2012-07-22	OWL	D4	BUSH	3	CP	Both	8	7.5	8
1062	2012-08-12	OWL	D5	BUSH	3	CP	Both	5	7.5	5
1063	2012-08-15	OWL	D5	BUSH	3	CP	Both	5	7.5	5
1065	2012-07-15	OWL	E1	BUSH	3	CP	Both	16	10.5	16
1066	2012-07-18	OWL	E1	BUSH	3	CP	Both	16	10.5	16
1069	2012-08-12	OWL	E2	BUSH	3	CP	Both	14	10.5	14
1071	2012-08-16	OWL	E2	BUSH	3	CP	Both	14	10.5	14
1072	2012-07-15	OWL	E5	BUSH	3	CP	Both	5	10.5	5
1073	2012-07-18	OWL	E5	BUSH	3	CP	Both	5	10.5	5
1074	2012-07-19	OWL	E5	BUSH	3	CP	Both	5	10.5	5
1075	2012-07-22	OWL	E5	BUSH	3	CP	Both	5	10.5	5
1076	2012-08-12	OWL	E6	BUSH	3	CP	Both	2	10.5	2
1077	2012-08-15	OWL	E6	BUSH	3	CP	Both	2	10.5	2
1083	2012-08-12	OWL	F3	BUSH	3	CP	Both	11	12.5	11
1084	2012-08-15	OWL	F3	BUSH	3	CP	Both	11	12.5	11
1085	2012-08-16	OWL	F3	BUSH	3	CP	Both	11	12.5	11
1087	2012-07-18	OWL	F4	BUSH	3	CP	Both	8	12.5	8
1088	2012-07-19	OWL	F4	BUSH	3	CP	Both	8	12.5	8
1090	2012-08-12	OWL	F5	BUSH	3	CP	Both	5	12.5	5
1091	2012-08-15	OWL	F5	BUSH	3	CP	Both	5	12.5	5
480	2012-08-04	NO	E2	OPEN	0.306	CP	Both	14	11	14
502	2012-07-31	NO	F5	OPEN	0.959	CP	Both	5	13	5
487	2012-08-03	NO	E6	OPEN	1.022	CP	Both	2	11	2
471	2012-08-03	NO	D5	OPEN	1.124	CP	Both	5	8	5
1259	2012-08-17	NO	F2	OPEN	1.327	CP	Both	14	13	14
1255	2012-07-20	NO	E6	OPEN	1.365	CP	Both	2	11	2
1252	2012-08-18	NO	E5	OPEN	1.414	CP	Both	5	11	5
482	2012-08-30	NO	E5	OPEN	1.568	CP	Both	5	11	5
1231	2012-07-20	NO	D3	OPEN	1.585	CP	Both	11	8	11
1234	2012-08-14	NO	D4	OPEN	1.594	CP	Both	8	8	8
1245	2012-07-16	NO	E2	OPEN	1.685	CP	Both	14	11	14
1268	2012-08-18	NO	F4	OPEN	1.689	CP	Both	8	13	8
495	2012-08-03	NO	F3	OPEN	1.698	CP	Both	11	13	11
1272	2012-07-21	NO	F5	OPEN	1.711	CP	Both	5	13	5
476	2012-09-03	NO	E1	OPEN	1.747	CP	Both	16	11	16
1246	2012-07-17	NO	E2	OPEN	1.827	CP	Both	14	11	14
1244	2012-08-18	NO	E1	OPEN	1.903	CP	Both	16	11	16
462	2012-07-31	NO	D3	OPEN	1.954	CP	Both	11	8	11
489	2012-08-29	NO	F2	OPEN	2.131	CP	Both	14	13	14
1254	2012-07-17	NO	E6	OPEN	2.198	CP	Both	2	11	2
1248	2012-07-21	NO	E2	OPEN	2.22	CP	Both	14	11	14
470	2012-07-31	NO	D5	OPEN	2.238	CP	Both	5	8	5
1256	2012-07-21	NO	E6	OPEN	2.294	CP	Both	2	11	2
1228	2012-08-18	NO	D2	OPEN	2.328	CP	Both	14	8	14
1271	2012-07-20	NO	F5	OPEN	2.442	CP	Both	5	13	5
1242	2012-08-14	NO	E1	OPEN	2.46	CP	Both	16	11	16
1238	2012-07-17	NO	D5	OPEN	2.489	CP	Both	5	8	5
1239	2012-07-20	NO	D5	OPEN	2.527	CP	Both	5	8	5
1226	2012-08-14	NO	D2	OPEN	2.553	CP	Both	14	8	14
1232	2012-07-21	NO	D3	OPEN	2.57	CP	Both	11	8	11
1249	2012-08-13	NO	E5	OPEN	2.663	CP	Both	5	11	5
1247	2012-07-20	NO	E2	OPEN	2.693	CP	Both	14	11	14
464	2012-08-04	NO	D3	OPEN	2.701	CP	Both	11	8	11
1269	2012-07-16	NO	F5	OPEN	2.726	CP	Both	5	13	5
1230	2012-07-17	NO	D3	OPEN	2.752	CP	Both	11	8	11
1229	2012-07-16	NO	D3	OPEN	2.887	CP	Both	11	8	11
1261	2012-07-16	NO	F3	OPEN	2.889	CP	Both	11	13	11
488	2012-08-04	NO	E6	OPEN	2.897	CP	Both	2	11	2
1237	2012-07-16	NO	D5	OPEN	2.909	CP	Both	5	8	5
1253	2012-07-16	NO	E6	OPEN	2.933	CP	Both	2	11	2
479	2012-08-03	NO	E2	OPEN	2.968	CP	Both	14	11	14
1240	2012-07-21	NO	D5	OPEN	2.973	CP	Both	5	8	5
1233	2012-08-13	NO	D4	OPEN	2.982	CP	Both	8	8	8
457	2012-08-29	NO	D2	OPEN	3	CP	Both	14	8	14
458	2012-08-30	NO	D2	OPEN	3	CP	Both	14	8	14
459	2012-09-02	NO	D2	OPEN	3	CP	Both	14	8	14
460	2012-09-03	NO	D2	OPEN	3	CP	Both	14	8	14
461	2012-07-30	NO	D3	OPEN	3	CP	Both	11	8	11
463	2012-08-03	NO	D3	OPEN	3	CP	Both	11	8	11
465	2012-08-29	NO	D4	OPEN	3	CP	Both	8	8	8
466	2012-08-30	NO	D4	OPEN	3	CP	Both	8	8	8
467	2012-09-02	NO	D4	OPEN	3	CP	Both	8	8	8
468	2012-09-03	NO	D4	OPEN	3	CP	Both	8	8	8
469	2012-07-30	NO	D5	OPEN	3	CP	Both	5	8	5
472	2012-08-04	NO	D5	OPEN	3	CP	Both	5	8	5
473	2012-08-29	NO	E1	OPEN	3	CP	Both	16	11	16
474	2012-08-30	NO	E1	OPEN	3	CP	Both	16	11	16
475	2012-09-02	NO	E1	OPEN	3	CP	Both	16	11	16
477	2012-07-30	NO	E2	OPEN	3	CP	Both	14	11	14
478	2012-07-31	NO	E2	OPEN	3	CP	Both	14	11	14
481	2012-08-29	NO	E5	OPEN	3	CP	Both	5	11	5
483	2012-09-02	NO	E5	OPEN	3	CP	Both	5	11	5
484	2012-09-03	NO	E5	OPEN	3	CP	Both	5	11	5
485	2012-07-30	NO	E6	OPEN	3	CP	Both	2	11	2
486	2012-07-31	NO	E6	OPEN	3	CP	Both	2	11	2
490	2012-08-30	NO	F2	OPEN	3	CP	Both	14	13	14
491	2012-09-02	NO	F2	OPEN	3	CP	Both	14	13	14
492	2012-09-03	NO	F2	OPEN	3	CP	Both	14	13	14
493	2012-07-30	NO	F3	OPEN	3	CP	Both	11	13	11
494	2012-07-31	NO	F3	OPEN	3	CP	Both	11	13	11
496	2012-08-04	NO	F3	OPEN	3	CP	Both	11	13	11
497	2012-08-29	NO	F4	OPEN	3	CP	Both	8	13	8
498	2012-08-30	NO	F4	OPEN	3	CP	Both	8	13	8
499	2012-09-02	NO	F4	OPEN	3	CP	Both	8	13	8
500	2012-09-03	NO	F4	OPEN	3	CP	Both	8	13	8
501	2012-07-30	NO	F5	OPEN	3	CP	Both	5	13	5
503	2012-08-03	NO	F5	OPEN	3	CP	Both	5	13	5
504	2012-08-04	NO	F5	OPEN	3	CP	Both	5	13	5
1225	2012-08-13	NO	D2	OPEN	3	CP	Both	14	8	14
1227	2012-08-17	NO	D2	OPEN	3	CP	Both	14	8	14
1235	2012-08-17	NO	D4	OPEN	3	CP	Both	8	8	8
1236	2012-08-18	NO	D4	OPEN	3	CP	Both	8	8	8
1241	2012-08-13	NO	E1	OPEN	3	CP	Both	16	11	16
1243	2012-08-17	NO	E1	OPEN	3	CP	Both	16	11	16
1250	2012-08-14	NO	E5	OPEN	3	CP	Both	5	11	5
1251	2012-08-17	NO	E5	OPEN	3	CP	Both	5	11	5
1257	2012-08-13	NO	F2	OPEN	3	CP	Both	14	13	14
1258	2012-08-14	NO	F2	OPEN	3	CP	Both	14	13	14
1260	2012-08-18	NO	F2	OPEN	3	CP	Both	14	13	14
1262	2012-07-17	NO	F3	OPEN	3	CP	Both	11	13	11
1263	2012-07-20	NO	F3	OPEN	3	CP	Both	11	13	11
1264	2012-07-21	NO	F3	OPEN	3	CP	Both	11	13	11
1265	2012-08-13	NO	F4	OPEN	3	CP	Both	8	13	8
1266	2012-08-14	NO	F4	OPEN	3	CP	Both	8	13	8
1267	2012-08-17	NO	F4	OPEN	3	CP	Both	8	13	8
1270	2012-07-17	NO	F5	OPEN	3	CP	Both	5	13	5
1426	2012-08-15	OWL	E1	OPEN	0.638	CP	Both	16	11	16
670	2012-08-01	OWL	D5	OPEN	0.882	CP	Both	5	8	5
699	2012-08-05	OWL	F3	OPEN	0.898	CP	Both	11	13	11
1434	2012-08-16	OWL	E5	OPEN	1.11	CP	Both	5	11	5
678	2012-07-29	OWL	E2	OPEN	1.425	CP	Both	14	11	14
661	2012-08-01	OWL	D3	OPEN	1.437	CP	Both	11	8	11
676	2012-09-01	OWL	E1	OPEN	1.625	CP	Both	16	11	16
1445	2012-07-22	OWL	F3	OPEN	1.823	CP	Both	11	13	11
673	2012-08-19	OWL	E1	OPEN	2.119	CP	Both	16	11	16
1432	2012-08-12	OWL	E5	OPEN	2.138	CP	Both	5	11	5
1416	2012-07-19	OWL	D3	OPEN	2.152	CP	Both	11	8	11
1412	2012-08-15	OWL	D2	OPEN	2.155	CP	Both	14	8	14
1437	2012-07-19	OWL	E6	OPEN	2.197	CP	Both	2	11	2
695	2012-09-04	OWL	F2	OPEN	2.198	CP	Both	14	13	14
677	2012-09-04	OWL	E1	OPEN	2.209	CP	Both	16	11	16
1423	2012-07-19	OWL	D5	OPEN	2.211	CP	Both	5	8	5
1431	2012-07-22	OWL	E2	OPEN	2.251	CP	Both	14	11	14
1444	2012-07-19	OWL	F3	OPEN	2.327	CP	Both	11	13	11
671	2012-08-02	OWL	D5	OPEN	2.42	CP	Both	5	8	5
704	2012-09-04	OWL	F4	OPEN	2.441	CP	Both	8	13	8
1439	2012-08-12	OWL	F2	OPEN	2.441	CP	Both	14	13	14
663	2012-08-05	OWL	D3	OPEN	2.463	CP	Both	11	8	11
672	2012-08-05	OWL	D5	OPEN	2.558	CP	Both	5	8	5
690	2012-08-05	OWL	E6	OPEN	2.657	CP	Both	2	11	2
655	2012-08-19	OWL	D2	OPEN	2.692	CP	Both	14	8	14
657	2012-08-31	OWL	D2	OPEN	2.694	CP	Both	14	8	14
1417	2012-07-22	OWL	D3	OPEN	2.716	CP	Both	11	8	11
656	2012-08-28	OWL	D2	OPEN	2.77	CP	Both	14	8	14
1442	2012-07-15	OWL	F3	OPEN	2.781	CP	Both	11	13	11
1414	2012-07-15	OWL	D3	OPEN	2.789	CP	Both	11	8	11
697	2012-08-01	OWL	F3	OPEN	2.792	CP	Both	11	13	11
681	2012-08-05	OWL	E2	OPEN	2.801	CP	Both	14	11	14
1430	2012-07-19	OWL	E2	OPEN	2.804	CP	Both	14	11	14
1448	2012-08-16	OWL	F4	OPEN	2.864	CP	Both	8	13	8
1435	2012-07-15	OWL	E6	OPEN	2.884	CP	Both	2	11	2
1428	2012-07-15	OWL	E2	OPEN	2.894	CP	Both	14	11	14
675	2012-08-31	OWL	E1	OPEN	2.912	CP	Both	16	11	16
1425	2012-08-12	OWL	E1	OPEN	2.984	CP	Both	16	11	16
1438	2012-07-22	OWL	E6	OPEN	2.989	CP	Both	2	11	2
658	2012-09-01	OWL	D2	OPEN	3	CP	Both	14	8	14
659	2012-09-04	OWL	D2	OPEN	3	CP	Both	14	8	14
660	2012-07-29	OWL	D3	OPEN	3	CP	Both	11	8	11
662	2012-08-02	OWL	D3	OPEN	3	CP	Both	11	8	11
664	2012-08-19	OWL	D4	OPEN	3	CP	Both	8	8	8
665	2012-08-28	OWL	D4	OPEN	3	CP	Both	8	8	8
666	2012-08-31	OWL	D4	OPEN	3	CP	Both	8	8	8
667	2012-09-01	OWL	D4	OPEN	3	CP	Both	8	8	8
668	2012-09-04	OWL	D4	OPEN	3	CP	Both	8	8	8
674	2012-08-28	OWL	E1	OPEN	3	CP	Both	16	11	16
679	2012-08-01	OWL	E2	OPEN	3	CP	Both	14	11	14
680	2012-08-02	OWL	E2	OPEN	3	CP	Both	14	11	14
682	2012-08-19	OWL	E5	OPEN	3	CP	Both	5	11	5
683	2012-08-28	OWL	E5	OPEN	3	CP	Both	5	11	5
684	2012-08-31	OWL	E5	OPEN	3	CP	Both	5	11	5
685	2012-09-01	OWL	E5	OPEN	3	CP	Both	5	11	5
686	2012-09-04	OWL	E5	OPEN	3	CP	Both	5	11	5
687	2012-07-29	OWL	E6	OPEN	3	CP	Both	2	11	2
688	2012-08-01	OWL	E6	OPEN	3	CP	Both	2	11	2
689	2012-08-02	OWL	E6	OPEN	3	CP	Both	2	11	2
691	2012-08-19	OWL	F2	OPEN	3	CP	Both	14	13	14
692	2012-08-28	OWL	F2	OPEN	3	CP	Both	14	13	14
693	2012-08-31	OWL	F2	OPEN	3	CP	Both	14	13	14
694	2012-09-01	OWL	F2	OPEN	3	CP	Both	14	13	14
696	2012-07-29	OWL	F3	OPEN	3	CP	Both	11	13	11
698	2012-08-02	OWL	F3	OPEN	3	CP	Both	11	13	11
700	2012-08-19	OWL	F4	OPEN	3	CP	Both	8	13	8
701	2012-08-28	OWL	F4	OPEN	3	CP	Both	8	13	8
702	2012-08-31	OWL	F4	OPEN	3	CP	Both	8	13	8
703	2012-09-01	OWL	F4	OPEN	3	CP	Both	8	13	8
705	2012-07-29	OWL	F5	OPEN	3	CP	Both	5	13	5
706	2012-08-01	OWL	F5	OPEN	3	CP	Both	5	13	5
707	2012-08-02	OWL	F5	OPEN	3	CP	Both	5	13	5
708	2012-08-05	OWL	F5	OPEN	3	CP	Both	5	13	5
1411	2012-08-12	OWL	D2	OPEN	3	CP	Both	14	8	14
1413	2012-08-16	OWL	D2	OPEN	3	CP	Both	14	8	14
1415	2012-07-18	OWL	D3	OPEN	3	CP	Both	11	8	11
1418	2012-08-12	OWL	D4	OPEN	3	CP	Both	8	8	8
1419	2012-08-15	OWL	D4	OPEN	3	CP	Both	8	8	8
1420	2012-08-16	OWL	D4	OPEN	3	CP	Both	8	8	8
1421	2012-07-15	OWL	D5	OPEN	3	CP	Both	5	8	5
1422	2012-07-18	OWL	D5	OPEN	3	CP	Both	5	8	5
1424	2012-07-22	OWL	D5	OPEN	3	CP	Both	5	8	5
1427	2012-08-16	OWL	E1	OPEN	3	CP	Both	16	11	16
1429	2012-07-18	OWL	E2	OPEN	3	CP	Both	14	11	14
1433	2012-08-15	OWL	E5	OPEN	3	CP	Both	5	11	5
1436	2012-07-18	OWL	E6	OPEN	3	CP	Both	2	11	2
1440	2012-08-15	OWL	F2	OPEN	3	CP	Both	14	13	14
1441	2012-08-16	OWL	F2	OPEN	3	CP	Both	14	13	14
1443	2012-07-18	OWL	F3	OPEN	3	CP	Both	11	13	11
1446	2012-08-12	OWL	F4	OPEN	3	CP	Both	8	13	8
1447	2012-08-15	OWL	F4	OPEN	3	CP	Both	8	13	8
1449	2012-07-15	OWL	F5	OPEN	3	CP	Both	5	13	5
1450	2012-07-18	OWL	F5	OPEN	3	CP	Both	5	13	5
1451	2012-07-19	OWL	F5	OPEN	3	CP	Both	5	13	5
1452	2012-07-22	OWL	F5	OPEN	3	CP	Both	5	13	5
669	2012-07-29	OWL	D5	OPEN	3.071	CP	Both	5	8	5
16	2012-08-04	NO	A5	BUSH	0.579	CP	Snakeless	5	1.5	5
31	2012-08-03	NO	B6	BUSH	0.808	CP	Snakeless	2	3.5	2
836	2012-08-18	NO	B1	BUSH	0.857	CP	Snakeless	16	3.5	16
32	2012-08-04	NO	B6	BUSH	0.902	CP	Snakeless	2	3.5	2
46	2012-07-31	NO	C5	BUSH	0.903	CP	Snakeless	5	5.5	5
29	2012-07-30	NO	B6	BUSH	0.914	CP	Snakeless	2	3.5	2
832	2012-07-21	NO	A5	BUSH	0.92	CP	Snakeless	5	1.5	5
843	2012-08-17	NO	B5	BUSH	1.231	CP	Snakeless	5	3.5	5
13	2012-07-30	NO	A5	BUSH	1.251	CP	Snakeless	5	1.5	5
818	2012-08-14	NO	A2	BUSH	1.263	CP	Snakeless	14	1.5	14
3	2012-09-02	NO	A2	BUSH	1.306	CP	Snakeless	14	1.5	14
824	2012-07-21	NO	A3	BUSH	1.32	CP	Snakeless	11	1.5	11
863	2012-07-20	NO	C5	BUSH	1.335	CP	Snakeless	5	5.5	5
44	2012-09-03	NO	C4	BUSH	1.393	CP	Snakeless	8	5.5	8
826	2012-08-14	NO	A4	BUSH	1.394	CP	Snakeless	8	1.5	8
14	2012-07-31	NO	A5	BUSH	1.409	CP	Snakeless	5	1.5	5
858	2012-08-14	NO	C4	BUSH	1.422	CP	Snakeless	8	5.5	8
852	2012-08-18	NO	C2	BUSH	1.432	CP	Snakeless	14	5.5	14
24	2012-08-04	NO	B2	BUSH	1.507	CP	Snakeless	14	3.5	14
819	2012-08-17	NO	A2	BUSH	1.509	CP	Snakeless	14	1.5	14
827	2012-08-17	NO	A4	BUSH	1.733	CP	Snakeless	8	1.5	8
4	2012-09-03	NO	A2	BUSH	1.744	CP	Snakeless	14	1.5	14
822	2012-07-17	NO	A3	BUSH	1.759	CP	Snakeless	11	1.5	11
859	2012-08-17	NO	C4	BUSH	1.77	CP	Snakeless	8	5.5	8
20	2012-09-03	NO	B1	BUSH	1.787	CP	Snakeless	16	3.5	16
30	2012-07-31	NO	B6	BUSH	1.819	CP	Snakeless	2	3.5	2
39	2012-08-03	NO	C3	BUSH	1.823	CP	Snakeless	11	5.5	11
840	2012-07-21	NO	B2	BUSH	1.827	CP	Snakeless	14	3.5	14
821	2012-07-16	NO	A3	BUSH	1.832	CP	Snakeless	11	1.5	11
23	2012-08-03	NO	B2	BUSH	1.916	CP	Snakeless	14	3.5	14
848	2012-07-21	NO	B6	BUSH	1.919	CP	Snakeless	2	3.5	2
847	2012-07-20	NO	B6	BUSH	1.922	CP	Snakeless	2	3.5	2
47	2012-08-03	NO	C5	BUSH	1.937	CP	Snakeless	5	5.5	5
825	2012-08-13	NO	A4	BUSH	1.942	CP	Snakeless	8	1.5	8
838	2012-07-17	NO	B2	BUSH	1.986	CP	Snakeless	14	3.5	14
837	2012-07-16	NO	B2	BUSH	2.007	CP	Snakeless	14	3.5	14
28	2012-09-03	NO	B5	BUSH	2.013	CP	Snakeless	5	3.5	5
7	2012-08-03	NO	A3	BUSH	2.015	CP	Snakeless	11	1.5	11
5	2012-07-30	NO	A3	BUSH	2.053	CP	Snakeless	11	1.5	11
12	2012-09-03	NO	A4	BUSH	2.12	CP	Snakeless	8	1.5	8
864	2012-07-21	NO	C5	BUSH	2.122	CP	Snakeless	5	5.5	5
11	2012-09-02	NO	A4	BUSH	2.127	CP	Snakeless	8	1.5	8
834	2012-08-14	NO	B1	BUSH	2.181	CP	Snakeless	16	3.5	16
839	2012-07-20	NO	B2	BUSH	2.233	CP	Snakeless	14	3.5	14
831	2012-07-20	NO	A5	BUSH	2.279	CP	Snakeless	5	1.5	5
854	2012-07-17	NO	C3	BUSH	2.315	CP	Snakeless	11	5.5	11
842	2012-08-14	NO	B5	BUSH	2.317	CP	Snakeless	5	3.5	5
9	2012-08-29	NO	A4	BUSH	2.329	CP	Snakeless	8	1.5	8
2	2012-08-30	NO	A2	BUSH	2.348	CP	Snakeless	14	1.5	14
856	2012-07-21	NO	C3	BUSH	2.406	CP	Snakeless	11	5.5	11
855	2012-07-20	NO	C3	BUSH	2.47	CP	Snakeless	11	5.5	11
6	2012-07-31	NO	A3	BUSH	2.478	CP	Snakeless	11	1.5	11
36	2012-09-03	NO	C2	BUSH	2.524	CP	Snakeless	14	5.5	14
22	2012-07-31	NO	B2	BUSH	2.536	CP	Snakeless	14	3.5	14
42	2012-08-30	NO	C4	BUSH	2.541	CP	Snakeless	8	5.5	8
846	2012-07-17	NO	B6	BUSH	2.554	CP	Snakeless	2	3.5	2
844	2012-08-18	NO	B5	BUSH	2.592	CP	Snakeless	5	3.5	5
37	2012-07-30	NO	C3	BUSH	2.64	CP	Snakeless	11	5.5	11
833	2012-08-13	NO	B1	BUSH	2.65	CP	Snakeless	16	3.5	16
862	2012-07-17	NO	C5	BUSH	2.68	CP	Snakeless	5	5.5	5
21	2012-07-30	NO	B2	BUSH	2.682	CP	Snakeless	14	3.5	14
1	2012-08-29	NO	A2	BUSH	2.689	CP	Snakeless	14	1.5	14
835	2012-08-17	NO	B1	BUSH	2.701	CP	Snakeless	16	3.5	16
860	2012-08-18	NO	C4	BUSH	2.714	CP	Snakeless	8	5.5	8
850	2012-08-14	NO	C2	BUSH	2.753	CP	Snakeless	14	5.5	14
45	2012-07-30	NO	C5	BUSH	2.762	CP	Snakeless	5	5.5	5
841	2012-08-13	NO	B5	BUSH	2.782	CP	Snakeless	5	3.5	5
861	2012-07-16	NO	C5	BUSH	2.796	CP	Snakeless	5	5.5	5
828	2012-08-18	NO	A4	BUSH	2.808	CP	Snakeless	8	1.5	8
34	2012-08-30	NO	C2	BUSH	2.842	CP	Snakeless	14	5.5	14
829	2012-07-16	NO	A5	BUSH	2.863	CP	Snakeless	5	1.5	5
823	2012-07-20	NO	A3	BUSH	2.864	CP	Snakeless	11	1.5	11
48	2012-08-04	NO	C5	BUSH	2.871	CP	Snakeless	5	5.5	5
817	2012-08-13	NO	A2	BUSH	2.879	CP	Snakeless	14	1.5	14
849	2012-08-13	NO	C2	BUSH	2.884	CP	Snakeless	14	5.5	14
830	2012-07-17	NO	A5	BUSH	2.918	CP	Snakeless	5	1.5	5
33	2012-08-29	NO	C2	BUSH	2.929	CP	Snakeless	14	5.5	14
857	2012-08-13	NO	C4	BUSH	2.934	CP	Snakeless	8	5.5	8
853	2012-07-16	NO	C3	BUSH	2.936	CP	Snakeless	11	5.5	11
845	2012-07-16	NO	B6	BUSH	2.961	CP	Snakeless	2	3.5	2
27	2012-09-02	NO	B5	BUSH	2.979	CP	Snakeless	5	3.5	5
820	2012-08-18	NO	A2	BUSH	2.983	CP	Snakeless	14	1.5	14
35	2012-09-02	NO	C2	BUSH	2.991	CP	Snakeless	14	5.5	14
8	2012-08-04	NO	A3	BUSH	3	CP	Snakeless	11	1.5	11
10	2012-08-30	NO	A4	BUSH	3	CP	Snakeless	8	1.5	8
15	2012-08-03	NO	A5	BUSH	3	CP	Snakeless	5	1.5	5
17	2012-08-29	NO	B1	BUSH	3	CP	Snakeless	16	3.5	16
18	2012-08-30	NO	B1	BUSH	3	CP	Snakeless	16	3.5	16
19	2012-09-02	NO	B1	BUSH	3	CP	Snakeless	16	3.5	16
25	2012-08-29	NO	B5	BUSH	3	CP	Snakeless	5	3.5	5
26	2012-08-30	NO	B5	BUSH	3	CP	Snakeless	5	3.5	5
38	2012-07-31	NO	C3	BUSH	3	CP	Snakeless	11	5.5	11
40	2012-08-04	NO	C3	BUSH	3	CP	Snakeless	11	5.5	11
41	2012-08-29	NO	C4	BUSH	3	CP	Snakeless	8	5.5	8
43	2012-09-02	NO	C4	BUSH	3	CP	Snakeless	8	5.5	8
851	2012-08-17	NO	C2	BUSH	3	CP	Snakeless	14	5.5	14
225	2012-07-29	OWL	B6	BUSH	0.694	CP	Snakeless	2	3.5	2
1036	2012-07-22	OWL	B6	BUSH	0.788	CP	Snakeless	2	3.5	2
1028	2012-07-19	OWL	B2	BUSH	1.08	CP	Snakeless	14	3.5	14
226	2012-08-01	OWL	B6	BUSH	1.099	CP	Snakeless	2	3.5	2
1043	2012-07-22	OWL	C3	BUSH	1.166	CP	Snakeless	11	5.5	11
1035	2012-07-19	OWL	B6	BUSH	1.194	CP	Snakeless	2	3.5	2
195	2012-08-31	OWL	A2	BUSH	1.268	CP	Snakeless	14	1.5	14
1048	2012-07-18	OWL	C5	BUSH	1.323	CP	Snakeless	5	5.5	5
1029	2012-07-22	OWL	B2	BUSH	1.325	CP	Snakeless	14	3.5	14
1018	2012-08-16	OWL	A4	BUSH	1.4	CP	Snakeless	8	1.5	8
1025	2012-08-16	OWL	B1	BUSH	1.419	CP	Snakeless	16	3.5	16
243	2012-07-29	OWL	C5	BUSH	1.638	CP	Snakeless	5	5.5	5
1032	2012-08-16	OWL	B5	BUSH	1.644	CP	Snakeless	5	3.5	5
209	2012-08-02	OWL	A5	BUSH	1.645	CP	Snakeless	5	1.5	5
1011	2012-08-16	OWL	A2	BUSH	1.769	CP	Snakeless	14	1.5	14
201	2012-08-05	OWL	A3	BUSH	1.791	CP	Snakeless	11	1.5	11
1049	2012-07-19	OWL	C5	BUSH	1.842	CP	Snakeless	5	5.5	5
1019	2012-07-15	OWL	A5	BUSH	1.916	CP	Snakeless	5	1.5	5
1022	2012-07-22	OWL	A5	BUSH	1.97	CP	Snakeless	5	1.5	5
1026	2012-07-15	OWL	B2	BUSH	1.98	CP	Snakeless	14	3.5	14
1039	2012-08-16	OWL	C2	BUSH	2.032	CP	Snakeless	14	5.5	14
1012	2012-07-15	OWL	A3	BUSH	2.088	CP	Snakeless	11	1.5	11
1023	2012-08-12	OWL	B1	BUSH	2.111	CP	Snakeless	16	3.5	16
1046	2012-08-16	OWL	C4	BUSH	2.111	CP	Snakeless	8	5.5	8
1024	2012-08-15	OWL	B1	BUSH	2.125	CP	Snakeless	16	3.5	16
199	2012-08-01	OWL	A3	BUSH	2.14	CP	Snakeless	11	1.5	11
200	2012-08-02	OWL	A3	BUSH	2.147	CP	Snakeless	11	1.5	11
228	2012-08-05	OWL	B6	BUSH	2.199	CP	Snakeless	2	3.5	2
198	2012-07-29	OWL	A3	BUSH	2.232	CP	Snakeless	11	1.5	11
197	2012-09-04	OWL	A2	BUSH	2.259	CP	Snakeless	14	1.5	14
194	2012-08-28	OWL	A2	BUSH	2.286	CP	Snakeless	14	1.5	14
1016	2012-08-12	OWL	A4	BUSH	2.311	CP	Snakeless	8	1.5	8
208	2012-08-01	OWL	A5	BUSH	2.388	CP	Snakeless	5	1.5	5
219	2012-08-05	OWL	B2	BUSH	2.479	CP	Snakeless	14	3.5	14
231	2012-08-31	OWL	C2	BUSH	2.498	CP	Snakeless	14	5.5	14
1041	2012-07-18	OWL	C3	BUSH	2.551	CP	Snakeless	11	5.5	11
193	2012-08-19	OWL	A2	BUSH	2.577	CP	Snakeless	14	1.5	14
1009	2012-08-12	OWL	A2	BUSH	2.579	CP	Snakeless	14	1.5	14
229	2012-08-19	OWL	C2	BUSH	2.658	CP	Snakeless	14	5.5	14
244	2012-08-01	OWL	C5	BUSH	2.658	CP	Snakeless	5	5.5	5
220	2012-08-19	OWL	B5	BUSH	2.663	CP	Snakeless	5	3.5	5
1050	2012-07-22	OWL	C5	BUSH	2.663	CP	Snakeless	5	5.5	5
207	2012-07-29	OWL	A5	BUSH	2.677	CP	Snakeless	5	1.5	5
1030	2012-08-12	OWL	B5	BUSH	2.679	CP	Snakeless	5	3.5	5
1042	2012-07-19	OWL	C3	BUSH	2.681	CP	Snakeless	11	5.5	11
1017	2012-08-15	OWL	A4	BUSH	2.682	CP	Snakeless	8	1.5	8
1014	2012-07-19	OWL	A3	BUSH	2.686	CP	Snakeless	11	1.5	11
238	2012-08-19	OWL	C4	BUSH	2.702	CP	Snakeless	8	5.5	8
1037	2012-08-12	OWL	C2	BUSH	2.705	CP	Snakeless	14	5.5	14
211	2012-08-19	OWL	B1	BUSH	2.71	CP	Snakeless	16	3.5	16
1010	2012-08-15	OWL	A2	BUSH	2.787	CP	Snakeless	14	1.5	14
1034	2012-07-18	OWL	B6	BUSH	2.793	CP	Snakeless	2	3.5	2
245	2012-08-02	OWL	C5	BUSH	2.8	CP	Snakeless	5	5.5	5
210	2012-08-05	OWL	A5	BUSH	2.819	CP	Snakeless	5	1.5	5
1047	2012-07-15	OWL	C5	BUSH	2.898	CP	Snakeless	5	5.5	5
1013	2012-07-18	OWL	A3	BUSH	2.9	CP	Snakeless	11	1.5	11
1020	2012-07-18	OWL	A5	BUSH	2.9	CP	Snakeless	5	1.5	5
216	2012-07-29	OWL	B2	BUSH	2.903	CP	Snakeless	14	3.5	14
206	2012-09-04	OWL	A4	BUSH	2.931	CP	Snakeless	8	1.5	8
232	2012-09-01	OWL	C2	BUSH	2.948	CP	Snakeless	14	5.5	14
196	2012-09-01	OWL	A2	BUSH	2.989	CP	Snakeless	14	1.5	14
202	2012-08-19	OWL	A4	BUSH	3	CP	Snakeless	8	1.5	8
203	2012-08-28	OWL	A4	BUSH	3	CP	Snakeless	8	1.5	8
204	2012-08-31	OWL	A4	BUSH	3	CP	Snakeless	8	1.5	8
205	2012-09-01	OWL	A4	BUSH	3	CP	Snakeless	8	1.5	8
212	2012-08-28	OWL	B1	BUSH	3	CP	Snakeless	16	3.5	16
213	2012-08-31	OWL	B1	BUSH	3	CP	Snakeless	16	3.5	16
214	2012-09-01	OWL	B1	BUSH	3	CP	Snakeless	16	3.5	16
215	2012-09-04	OWL	B1	BUSH	3	CP	Snakeless	16	3.5	16
217	2012-08-01	OWL	B2	BUSH	3	CP	Snakeless	14	3.5	14
218	2012-08-02	OWL	B2	BUSH	3	CP	Snakeless	14	3.5	14
221	2012-08-28	OWL	B5	BUSH	3	CP	Snakeless	5	3.5	5
222	2012-08-31	OWL	B5	BUSH	3	CP	Snakeless	5	3.5	5
223	2012-09-01	OWL	B5	BUSH	3	CP	Snakeless	5	3.5	5
224	2012-09-04	OWL	B5	BUSH	3	CP	Snakeless	5	3.5	5
227	2012-08-02	OWL	B6	BUSH	3	CP	Snakeless	2	3.5	2
230	2012-08-28	OWL	C2	BUSH	3	CP	Snakeless	14	5.5	14
233	2012-09-04	OWL	C2	BUSH	3	CP	Snakeless	14	5.5	14
234	2012-07-29	OWL	C3	BUSH	3	CP	Snakeless	11	5.5	11
235	2012-08-01	OWL	C3	BUSH	3	CP	Snakeless	11	5.5	11
236	2012-08-02	OWL	C3	BUSH	3	CP	Snakeless	11	5.5	11
237	2012-08-05	OWL	C3	BUSH	3	CP	Snakeless	11	5.5	11
239	2012-08-28	OWL	C4	BUSH	3	CP	Snakeless	8	5.5	8
240	2012-08-31	OWL	C4	BUSH	3	CP	Snakeless	8	5.5	8
241	2012-09-01	OWL	C4	BUSH	3	CP	Snakeless	8	5.5	8
242	2012-09-04	OWL	C4	BUSH	3	CP	Snakeless	8	5.5	8
246	2012-08-05	OWL	C5	BUSH	3	CP	Snakeless	5	5.5	5
1015	2012-07-22	OWL	A3	BUSH	3	CP	Snakeless	11	1.5	11
1021	2012-07-19	OWL	A5	BUSH	3	CP	Snakeless	5	1.5	5
1031	2012-08-15	OWL	B5	BUSH	3	CP	Snakeless	5	3.5	5
1033	2012-07-15	OWL	B6	BUSH	3	CP	Snakeless	2	3.5	2
1038	2012-08-15	OWL	C2	BUSH	3	CP	Snakeless	14	5.5	14
1040	2012-07-15	OWL	C3	BUSH	3	CP	Snakeless	11	5.5	11
1044	2012-08-12	OWL	C4	BUSH	3	CP	Snakeless	8	5.5	8
1045	2012-08-15	OWL	C4	BUSH	3	CP	Snakeless	8	5.5	8
1027	2012-07-18	OWL	B2	BUSH	3.02	CP	Snakeless	14	3.5	14
2354	2012-09-30	NO	A4	BUSH	0.031	DM	Snakeless	8	1.5	8
2641	2012-10-16	NO	A3	BUSH	0.069	DM	Snakeless	11	1.5	11
2353	2012-09-30	NO	A2	BUSH	0.076	DM	Snakeless	14	1.5	14
2356	2012-09-30	NO	B5	BUSH	0.113	DM	Snakeless	5	3.5	5
2667	2012-10-17	NO	B2	BUSH	0.113	DM	Snakeless	14	3.5	14
2357	2012-09-30	NO	C2	BUSH	0.114	DM	Snakeless	14	5.5	14
2669	2012-10-17	NO	C3	BUSH	0.116	DM	Snakeless	11	5.5	11
2358	2012-09-30	NO	C4	BUSH	0.12	DM	Snakeless	8	5.5	8
2306	2012-09-26	NO	A4	BUSH	0.127	DM	Snakeless	8	1.5	8
2378	2012-10-01	NO	A4	BUSH	0.131	DM	Snakeless	8	1.5	8
2355	2012-09-30	NO	B1	BUSH	0.137	DM	Snakeless	16	3.5	16
2668	2012-10-17	NO	B6	BUSH	0.145	DM	Snakeless	2	3.5	2
2620	2012-10-13	NO	B6	BUSH	0.147	DM	Snakeless	2	3.5	2
2380	2012-10-01	NO	B5	BUSH	0.151	DM	Snakeless	5	3.5	5
2382	2012-10-01	NO	C4	BUSH	0.151	DM	Snakeless	8	5.5	8
2309	2012-09-26	NO	C2	BUSH	0.154	DM	Snakeless	14	5.5	14
2308	2012-09-26	NO	B5	BUSH	0.155	DM	Snakeless	5	3.5	5
2645	2012-10-16	NO	C3	BUSH	0.169	DM	Snakeless	11	5.5	11
2405	2012-10-26	NO	C3	BUSH	0.17	DM	Snakeless	11	5.5	11
2310	2012-09-26	NO	C4	BUSH	0.171	DM	Snakeless	8	5.5	8
2427	2012-10-27	NO	B2	BUSH	0.171	DM	Snakeless	14	3.5	14
2305	2012-09-26	NO	A2	BUSH	0.174	DM	Snakeless	14	1.5	14
2379	2012-10-01	NO	B1	BUSH	0.178	DM	Snakeless	16	3.5	16
2381	2012-10-01	NO	C2	BUSH	0.179	DM	Snakeless	14	5.5	14
2429	2012-10-27	NO	C3	BUSH	0.182	DM	Snakeless	11	5.5	11
2666	2012-10-17	NO	A5	BUSH	0.184	DM	Snakeless	5	1.5	5
2643	2012-10-16	NO	B2	BUSH	0.2	DM	Snakeless	14	3.5	14
2670	2012-10-17	NO	C5	BUSH	0.203	DM	Snakeless	5	5.5	5
2475	2012-10-31	NO	B2	BUSH	0.205	DM	Snakeless	14	3.5	14
2524	2012-09-14	NO	B5	BUSH	0.207	DM	Snakeless	5	3.5	5
2333	2012-09-27	NO	C2	BUSH	0.208	DM	Snakeless	14	5.5	14
2329	2012-09-27	NO	A2	BUSH	0.21	DM	Snakeless	14	1.5	14
2426	2012-10-27	NO	A5	BUSH	0.215	DM	Snakeless	5	1.5	5
2331	2012-09-27	NO	B1	BUSH	0.222	DM	Snakeless	16	3.5	16
2402	2012-10-26	NO	A5	BUSH	0.23	DM	Snakeless	5	1.5	5
2549	2012-09-17	NO	C2	BUSH	0.231	DM	Snakeless	14	5.5	14
2617	2012-10-13	NO	A3	BUSH	0.239	DM	Snakeless	11	1.5	11
2545	2012-09-17	NO	A2	BUSH	0.244	DM	Snakeless	14	1.5	14
2618	2012-10-13	NO	A5	BUSH	0.247	DM	Snakeless	5	1.5	5
2307	2012-09-26	NO	B1	BUSH	0.256	DM	Snakeless	16	3.5	16
2334	2012-09-27	NO	C4	BUSH	0.259	DM	Snakeless	8	5.5	8
2403	2012-10-26	NO	B2	BUSH	0.262	DM	Snakeless	14	3.5	14
2377	2012-10-01	NO	A2	BUSH	0.264	DM	Snakeless	14	1.5	14
2406	2012-10-26	NO	C5	BUSH	0.273	DM	Snakeless	5	5.5	5
2330	2012-09-27	NO	A4	BUSH	0.278	DM	Snakeless	8	1.5	8
2404	2012-10-26	NO	B6	BUSH	0.283	DM	Snakeless	2	3.5	2
2523	2012-09-14	NO	B1	BUSH	0.293	DM	Snakeless	16	3.5	16
2665	2012-10-17	NO	A3	BUSH	0.294	DM	Snakeless	11	1.5	11
2642	2012-10-16	NO	A5	BUSH	0.313	DM	Snakeless	5	1.5	5
2547	2012-09-17	NO	B1	BUSH	0.325	DM	Snakeless	16	3.5	16
2619	2012-10-13	NO	B2	BUSH	0.325	DM	Snakeless	14	3.5	14
2401	2012-10-26	NO	A3	BUSH	0.329	DM	Snakeless	11	1.5	11
2593	2012-10-12	NO	A3	BUSH	0.333	DM	Snakeless	11	1.5	11
2451	2012-10-30	NO	B2	BUSH	0.347	DM	Snakeless	14	3.5	14
2622	2012-10-13	NO	C5	BUSH	0.348	DM	Snakeless	5	5.5	5
2332	2012-09-27	NO	B5	BUSH	0.368	DM	Snakeless	5	3.5	5
2597	2012-10-12	NO	C3	BUSH	0.373	DM	Snakeless	11	5.5	11
2546	2012-09-17	NO	A4	BUSH	0.376	DM	Snakeless	8	1.5	8
2595	2012-10-12	NO	B2	BUSH	0.378	DM	Snakeless	14	3.5	14
2428	2012-10-27	NO	B6	BUSH	0.397	DM	Snakeless	2	3.5	2
2573	2012-09-18	NO	C2	BUSH	0.415	DM	Snakeless	14	5.5	14
2425	2012-10-27	NO	A3	BUSH	0.42	DM	Snakeless	11	1.5	11
2594	2012-10-12	NO	A5	BUSH	0.424	DM	Snakeless	5	1.5	5
2621	2012-10-13	NO	C3	BUSH	0.426	DM	Snakeless	11	5.5	11
2646	2012-10-16	NO	C5	BUSH	0.433	DM	Snakeless	5	5.5	5
2477	2012-10-31	NO	C3	BUSH	0.446	DM	Snakeless	11	5.5	11
2526	2012-09-14	NO	C4	BUSH	0.448	DM	Snakeless	8	5.5	8
2569	2012-09-18	NO	A2	BUSH	0.452	DM	Snakeless	14	1.5	14
2453	2012-10-30	NO	C3	BUSH	0.454	DM	Snakeless	11	5.5	11
2596	2012-10-12	NO	B6	BUSH	0.471	DM	Snakeless	2	3.5	2
2430	2012-10-27	NO	C5	BUSH	0.496	DM	Snakeless	5	5.5	5
2522	2012-09-14	NO	A4	BUSH	0.57	DM	Snakeless	8	1.5	8
2452	2012-10-30	NO	B6	BUSH	0.623	DM	Snakeless	2	3.5	2
2450	2012-10-30	NO	A5	BUSH	0.631	DM	Snakeless	5	1.5	5
2644	2012-10-16	NO	B6	BUSH	0.642	DM	Snakeless	2	3.5	2
2570	2012-09-18	NO	A4	BUSH	0.655	DM	Snakeless	8	1.5	8
2474	2012-10-31	NO	A5	BUSH	0.691	DM	Snakeless	5	1.5	5
2571	2012-09-18	NO	B1	BUSH	0.696	DM	Snakeless	16	3.5	16
2574	2012-09-18	NO	C4	BUSH	0.717	DM	Snakeless	8	5.5	8
2598	2012-10-12	NO	C5	BUSH	0.732	DM	Snakeless	5	5.5	5
2525	2012-09-14	NO	C2	BUSH	0.758	DM	Snakeless	14	5.5	14
2572	2012-09-18	NO	B5	BUSH	0.759	DM	Snakeless	5	3.5	5
2501	2012-09-13	NO	C2	BUSH	0.814	DM	Snakeless	14	5.5	14
2476	2012-10-31	NO	B6	BUSH	0.821	DM	Snakeless	2	3.5	2
2499	2012-09-13	NO	B1	BUSH	0.843	DM	Snakeless	16	3.5	16
2548	2012-09-17	NO	B5	BUSH	0.908	DM	Snakeless	5	3.5	5
2550	2012-09-17	NO	C4	BUSH	0.925	DM	Snakeless	8	5.5	8
2502	2012-09-13	NO	C4	BUSH	1.029	DM	Snakeless	8	5.5	8
2449	2012-10-30	NO	A3	BUSH	1.062	DM	Snakeless	11	1.5	11
2478	2012-10-31	NO	C5	BUSH	1.14	DM	Snakeless	5	5.5	5
2497	2012-09-13	NO	A2	BUSH	1.314	DM	Snakeless	14	1.5	14
2498	2012-09-13	NO	A4	BUSH	1.337	DM	Snakeless	8	1.5	8
2473	2012-10-31	NO	A3	BUSH	1.467	DM	Snakeless	11	1.5	11
2454	2012-10-30	NO	C5	BUSH	1.571	DM	Snakeless	5	5.5	5
2521	2012-09-14	NO	A2	BUSH	1.732	DM	Snakeless	14	1.5	14
2500	2012-09-13	NO	B5	BUSH	2.172	DM	Snakeless	5	3.5	5
2694	2012-09-25	OWL	C4	BUSH	0.038	DM	Snakeless	8	5.5	8
2692	2012-09-25	OWL	B5	BUSH	0.078	DM	Snakeless	5	3.5	5
2689	2012-09-25	OWL	A2	BUSH	0.087	DM	Snakeless	14	1.5	14
2788	2012-10-18	OWL	B6	BUSH	0.091	DM	Snakeless	2	3.5	2
2691	2012-09-25	OWL	B1	BUSH	0.102	DM	Snakeless	16	3.5	16
2690	2012-09-25	OWL	A4	BUSH	0.119	DM	Snakeless	8	1.5	8
2742	2012-09-29	OWL	C4	BUSH	0.12	DM	Snakeless	8	5.5	8
2738	2012-09-29	OWL	A4	BUSH	0.1216	DM	Snakeless	8	1.5	8
2787	2012-10-18	OWL	B2	BUSH	0.127	DM	Snakeless	14	3.5	14
3005	2012-10-11	OWL	C3	BUSH	0.135	DM	Snakeless	11	5.5	11
2693	2012-09-25	OWL	C2	BUSH	0.141	DM	Snakeless	14	5.5	14
2786	2012-10-18	OWL	A5	BUSH	0.141	DM	Snakeless	5	1.5	5
2789	2012-10-18	OWL	C3	BUSH	0.152	DM	Snakeless	11	5.5	11
3004	2012-10-11	OWL	B6	BUSH	0.177	DM	Snakeless	2	3.5	2
2958	2012-09-16	OWL	C4	BUSH	0.185	DM	Snakeless	8	5.5	8
2739	2012-09-29	OWL	B1	BUSH	0.19	DM	Snakeless	16	3.5	16
2741	2012-09-29	OWL	C2	BUSH	0.197	DM	Snakeless	14	5.5	14
2785	2012-10-18	OWL	A3	BUSH	0.202	DM	Snakeless	11	1.5	11
2837	2012-10-28	OWL	C3	BUSH	0.216	DM	Snakeless	11	5.5	11
2740	2012-09-29	OWL	B5	BUSH	0.217	DM	Snakeless	5	3.5	5
2835	2012-10-28	OWL	B2	BUSH	0.237	DM	Snakeless	14	3.5	14
2716	2012-09-28	OWL	B5	BUSH	0.244	DM	Snakeless	5	3.5	5
3027	2012-10-14	OWL	B2	BUSH	0.244	DM	Snakeless	14	3.5	14
2790	2012-10-18	OWL	C5	BUSH	0.263	DM	Snakeless	5	5.5	5
2717	2012-09-28	OWL	C2	BUSH	0.266	DM	Snakeless	14	5.5	14
2762	2012-10-02	OWL	A4	BUSH	0.279	DM	Snakeless	8	1.5	8
2836	2012-10-28	OWL	B6	BUSH	0.283	DM	Snakeless	2	3.5	2
2834	2012-10-28	OWL	A5	BUSH	0.307	DM	Snakeless	5	1.5	5
3025	2012-10-14	OWL	A3	BUSH	0.309	DM	Snakeless	11	1.5	11
2766	2012-10-02	OWL	C4	BUSH	0.327	DM	Snakeless	8	5.5	8
2838	2012-10-28	OWL	C5	BUSH	0.338	DM	Snakeless	5	5.5	5
3003	2012-10-11	OWL	B2	BUSH	0.338	DM	Snakeless	14	3.5	14
2833	2012-10-28	OWL	A3	BUSH	0.353	DM	Snakeless	11	1.5	11
3001	2012-10-11	OWL	A3	BUSH	0.36	DM	Snakeless	11	1.5	11
3050	2012-10-15	OWL	A5	BUSH	0.385	DM	Snakeless	5	1.5	5
3053	2012-10-15	OWL	C3	BUSH	0.395	DM	Snakeless	11	5.5	11
2813	2012-10-25	OWL	C3	BUSH	0.402	DM	Snakeless	11	5.5	11
3049	2012-10-15	OWL	A3	BUSH	0.403	DM	Snakeless	11	1.5	11
2884	2012-11-01	OWL	B6	BUSH	0.46	DM	Snakeless	2	3.5	2
2957	2012-09-16	OWL	C2	BUSH	0.468	DM	Snakeless	14	5.5	14
2714	2012-09-28	OWL	A4	BUSH	0.475	DM	Snakeless	8	1.5	8
3029	2012-10-14	OWL	C3	BUSH	0.481	DM	Snakeless	11	5.5	11
2765	2012-10-02	OWL	C2	BUSH	0.494	DM	Snakeless	14	5.5	14
2933	2012-09-15	OWL	C2	BUSH	0.507	DM	Snakeless	14	5.5	14
2737	2012-09-29	OWL	A2	BUSH	0.515	DM	Snakeless	14	1.5	14
2955	2012-09-16	OWL	B1	BUSH	0.521	DM	Snakeless	16	3.5	16
3051	2012-10-15	OWL	B2	BUSH	0.526	DM	Snakeless	14	3.5	14
3002	2012-10-11	OWL	A5	BUSH	0.529	DM	Snakeless	5	1.5	5
2812	2012-10-25	OWL	B6	BUSH	0.54	DM	Snakeless	2	3.5	2
2715	2012-09-28	OWL	B1	BUSH	0.543	DM	Snakeless	16	3.5	16
3028	2012-10-14	OWL	B6	BUSH	0.581	DM	Snakeless	2	3.5	2
2810	2012-10-25	OWL	A5	BUSH	0.627	DM	Snakeless	5	1.5	5
2763	2012-10-02	OWL	B1	BUSH	0.629	DM	Snakeless	16	3.5	16
3030	2012-10-14	OWL	C5	BUSH	0.635	DM	Snakeless	5	5.5	5
2764	2012-10-02	OWL	B5	BUSH	0.641	DM	Snakeless	5	3.5	5
2814	2012-10-25	OWL	C5	BUSH	0.652	DM	Snakeless	5	5.5	5
2956	2012-09-16	OWL	B5	BUSH	0.667	DM	Snakeless	5	3.5	5
2883	2012-11-01	OWL	B2	BUSH	0.676	DM	Snakeless	14	3.5	14
2761	2012-10-02	OWL	A2	BUSH	0.7	DM	Snakeless	14	1.5	14
2811	2012-10-25	OWL	B2	BUSH	0.723	DM	Snakeless	14	3.5	14
2718	2012-09-28	OWL	C4	BUSH	0.733	DM	Snakeless	8	5.5	8
2809	2012-10-25	OWL	A3	BUSH	0.748	DM	Snakeless	11	1.5	11
2858	2012-10-29	OWL	A5	BUSH	0.755	DM	Snakeless	5	1.5	5
2859	2012-10-29	OWL	B2	BUSH	0.772	DM	Snakeless	14	3.5	14
2713	2012-09-28	OWL	A2	BUSH	0.775	DM	Snakeless	14	1.5	14
2931	2012-09-15	OWL	B1	BUSH	0.788	DM	Snakeless	16	3.5	16
3006	2012-10-11	OWL	C5	BUSH	0.858	DM	Snakeless	5	5.5	5
3052	2012-10-15	OWL	B6	BUSH	0.877	DM	Snakeless	2	3.5	2
2861	2012-10-29	OWL	C3	BUSH	0.894	DM	Snakeless	11	5.5	11
2862	2012-10-29	OWL	C5	BUSH	0.9	DM	Snakeless	5	5.5	5
3026	2012-10-14	OWL	A5	BUSH	0.9	DM	Snakeless	5	1.5	5
3054	2012-10-15	OWL	C5	BUSH	0.97	DM	Snakeless	5	5.5	5
2885	2012-11-01	OWL	C3	BUSH	0.976	DM	Snakeless	11	5.5	11
2860	2012-10-29	OWL	B6	BUSH	1.007	DM	Snakeless	2	3.5	2
2886	2012-11-01	OWL	C5	BUSH	1.146	DM	Snakeless	5	5.5	5
2906	2012-09-12	OWL	A4	BUSH	1.176	DM	Snakeless	8	1.5	8
2934	2012-09-15	OWL	C4	BUSH	1.247	DM	Snakeless	8	5.5	8
2929	2012-09-15	OWL	A2	BUSH	1.284	DM	Snakeless	14	1.5	14
2882	2012-11-01	OWL	A5	BUSH	1.335	DM	Snakeless	5	1.5	5
2910	2012-09-12	OWL	C4	BUSH	1.341	DM	Snakeless	8	5.5	8
2907	2012-09-12	OWL	B1	BUSH	1.45	DM	Snakeless	16	3.5	16
2930	2012-09-15	OWL	A4	BUSH	1.482	DM	Snakeless	8	1.5	8
2905	2012-09-12	OWL	A2	BUSH	1.542	DM	Snakeless	14	1.5	14
2857	2012-10-29	OWL	A3	BUSH	1.559	DM	Snakeless	11	1.5	11
2909	2012-09-12	OWL	C2	BUSH	1.695	DM	Snakeless	14	5.5	14
2932	2012-09-15	OWL	B5	BUSH	1.782	DM	Snakeless	5	3.5	5
2908	2012-09-12	OWL	B5	BUSH	1.87	DM	Snakeless	5	3.5	5
2954	2012-09-16	OWL	A4	BUSH	2.035	DM	Snakeless	8	1.5	8
2953	2012-09-16	OWL	A2	BUSH	2.884	DM	Snakeless	14	1.5	14
2881	2012-11-01	OWL	A3	BUSH	3	DM	Snakeless	11	1.5	11
1951	22Jun11	NO	g3	BUSH	0.065	GA	Snakeless	26	1.5	10
1949	07Jul11	NO	g4	BUSH	0.118	GA	Snakeless	23	1.5	7
1952	07Jul11	NO	g2	BUSH	0.133	GA	Snakeless	29	1.5	13
1955	07Jul11	NO	h5	BUSH	0.14	GA	Snakeless	20	3.5	4
1963	07Jul11	NO	i3	BUSH	0.172	GA	Snakeless	26	5.5	10
1957	22Jun11	NO	h2	BUSH	0.209	GA	Snakeless	29	3.5	13
1960	07Jul11	NO	i5	BUSH	0.212	GA	Snakeless	20	5.5	4
1958	07Jul11	NO	h1	BUSH	0.22	GA	Snakeless	32	3.5	16
1954	22Jun11	NO	h6	BUSH	0.332	GA	Snakeless	18	3.5	2
1961	23Jul11	NO	i5	BUSH	0.336	GA	Snakeless	20	5.5	4
1948	22Jun11	NO	g5	BUSH	0.373	GA	Snakeless	20	1.5	4
1950	23Jul11	NO	g4	BUSH	0.444	GA	Snakeless	23	1.5	7
1563	13Jul11	NO	i5	BUSH	0.532	GA	Snakeless	20	5.5	4
1965	22Jun11	NO	i2	BUSH	0.536	GA	Snakeless	29	5.5	13
1956	23Jul11	NO	h5	BUSH	0.605	GA	Snakeless	20	3.5	4
1562	13Jul11	NO	h1	BUSH	0.796	GA	Snakeless	32	3.5	16
1964	23Jul11	NO	i3	BUSH	0.817	GA	Snakeless	26	5.5	10
1556	13Jul11	NO	g4	BUSH	0.862	GA	Snakeless	23	1.5	7
2220	11Jun11	NO	h6	BUSH	0.876	GA	Snakeless	18	3.5	2
1565	13Jul11	NO	i3	BUSH	0.915	GA	Snakeless	26	5.5	10
1748	30Jun11	NO	g4	BUSH	0.938	GA	Snakeless	23	1.5	7
1558	13Jul11	NO	g2	BUSH	0.987	GA	Snakeless	29	1.5	13
1959	23Jul11	NO	h1	BUSH	1.111	GA	Snakeless	32	3.5	16
2218	11Jun11	NO	g5	BUSH	1.204	GA	Snakeless	20	1.5	4
1560	13Jul11	NO	h5	BUSH	1.281	GA	Snakeless	20	3.5	4
2223	11Jun11	NO	i2	BUSH	1.373	GA	Snakeless	29	5.5	13
1753	01Jun11	NO	h2	BUSH	1.391	GA	Snakeless	29	3.5	13
1962	22Jun11	NO	i4	BUSH	1.454	GA	Snakeless	23	5.5	7
1559	14Jun11	NO	h6	BUSH	1.485	GA	Snakeless	18	3.5	2
1564	14Jun11	NO	i4	BUSH	1.586	GA	Snakeless	23	5.5	7
2222	11Jun11	NO	i4	BUSH	1.587	GA	Snakeless	23	5.5	7
1750	30Jun11	NO	g2	BUSH	1.622	GA	Snakeless	29	1.5	13
2219	11Jun11	NO	g3	BUSH	1.652	GA	Snakeless	26	1.5	10
2221	11Jun11	NO	h2	BUSH	1.753	GA	Snakeless	29	3.5	13
1953	23Jul11	NO	g2	BUSH	1.82	GA	Snakeless	29	1.5	13
1747	01Jun11	NO	g5	BUSH	2.207	GA	Snakeless	20	1.5	4
1561	14Jun11	NO	h2	BUSH	2.269	GA	Snakeless	29	3.5	13
1749	01Jun11	NO	g3	BUSH	2.371	GA	Snakeless	26	1.5	10
1756	01Jun11	NO	i4	BUSH	2.401	GA	Snakeless	23	5.5	7
1751	01Jun11	NO	h6	BUSH	2.424	GA	Snakeless	18	3.5	2
1754	30Jun11	NO	h1	BUSH	2.472	GA	Snakeless	32	3.5	16
1566	14Jun11	NO	i2	BUSH	2.59	GA	Snakeless	29	5.5	13
1555	14Jun11	NO	g5	BUSH	2.714	GA	Snakeless	20	1.5	4
1752	30Jun11	NO	h5	BUSH	2.718	GA	Snakeless	20	3.5	4
1557	14Jun11	NO	g3	BUSH	2.99	GA	Snakeless	26	1.5	10
1755	30Jun11	NO	i5	BUSH	3	GA	Snakeless	20	5.5	4
1757	30Jun11	NO	i3	BUSH	3	GA	Snakeless	26	5.5	10
1758	01Jun11	NO	i2	BUSH	3	GA	Snakeless	29	5.5	13
2095	23Jun11	OWL	g3	BUSH	0.11	GA	Snakeless	26	1.5	10
2271	09Jun11	OWL	i2	BUSH	0.223	GA	Snakeless	29	5.5	13
2267	09Jun11	OWL	g3	BUSH	0.253	GA	Snakeless	26	1.5	10
2269	09Jun11	OWL	h2	BUSH	0.309	GA	Snakeless	29	3.5	13
2268	09Jun11	OWL	h6	BUSH	0.328	GA	Snakeless	18	3.5	2
2270	09Jun11	OWL	i4	BUSH	0.359	GA	Snakeless	23	5.5	7
2266	09Jun11	OWL	g5	BUSH	0.573	GA	Snakeless	20	1.5	4
1847	02Jun11	OWL	h6	BUSH	0.688	GA	Snakeless	18	3.5	2
1849	02Jun11	OWL	h2	BUSH	0.766	GA	Snakeless	29	3.5	13
1655	15Jun11	OWL	h6	BUSH	0.786	GA	Snakeless	18	3.5	2
2105	21Jul11	OWL	i5	BUSH	0.84	GA	Snakeless	20	5.5	4
1843	02Jun11	OWL	g5	BUSH	0.873	GA	Snakeless	20	1.5	4
2106	23Jun11	OWL	i4	BUSH	0.989	GA	Snakeless	23	5.5	7
1845	02Jun11	OWL	g3	BUSH	0.997	GA	Snakeless	26	1.5	10
2098	23Jun11	OWL	h6	BUSH	1.203	GA	Snakeless	18	3.5	2
2096	08Jul11	OWL	g2	BUSH	1.251	GA	Snakeless	29	1.5	13
1660	15Jun11	OWL	i4	BUSH	1.449	GA	Snakeless	23	5.5	7
1854	02Jun11	OWL	i2	BUSH	1.469	GA	Snakeless	29	5.5	13
1852	02Jun11	OWL	i4	BUSH	1.646	GA	Snakeless	23	5.5	7
2092	23Jun11	OWL	g5	BUSH	1.668	GA	Snakeless	20	1.5	4
1851	28Jun11	OWL	i5	BUSH	1.691	GA	Snakeless	20	5.5	4
2104	08Jul11	OWL	i5	BUSH	2.065	GA	Snakeless	20	5.5	4
2101	23Jun11	OWL	h2	BUSH	2.131	GA	Snakeless	29	3.5	13
1653	15Jun11	OWL	g3	BUSH	2.254	GA	Snakeless	26	1.5	10
2099	08Jul11	OWL	h5	BUSH	2.331	GA	Snakeless	20	3.5	4
2107	08Jul11	OWL	i3	BUSH	2.373	GA	Snakeless	26	5.5	10
1848	28Jun11	OWL	h5	BUSH	2.637	GA	Snakeless	20	3.5	4
2103	21Jul11	OWL	h1	BUSH	2.811	GA	Snakeless	32	3.5	16
1658	14Jul11	OWL	h1	BUSH	2.818	GA	Snakeless	32	3.5	16
1651	15Jun11	OWL	g5	BUSH	3	GA	Snakeless	20	1.5	4
1652	14Jul11	OWL	g4	BUSH	3	GA	Snakeless	23	1.5	7
1654	14Jul11	OWL	g2	BUSH	3	GA	Snakeless	29	1.5	13
1656	14Jul11	OWL	h5	BUSH	3	GA	Snakeless	20	3.5	4
1657	15Jun11	OWL	h2	BUSH	3	GA	Snakeless	29	3.5	13
1659	14Jul11	OWL	i5	BUSH	3	GA	Snakeless	20	5.5	4
1661	14Jul11	OWL	i3	BUSH	3	GA	Snakeless	26	5.5	10
1662	15Jun11	OWL	i2	BUSH	3	GA	Snakeless	29	5.5	13
1844	28Jun11	OWL	g4	BUSH	3	GA	Snakeless	23	1.5	7
1846	28Jun11	OWL	g2	BUSH	3	GA	Snakeless	29	1.5	13
1850	28Jun11	OWL	h1	BUSH	3	GA	Snakeless	32	3.5	16
1853	28Jun11	OWL	i3	BUSH	3	GA	Snakeless	26	5.5	10
2093	08Jul11	OWL	g4	BUSH	3	GA	Snakeless	23	1.5	7
2094	21Jul11	OWL	g4	BUSH	3	GA	Snakeless	23	1.5	7
2097	21Jul11	OWL	g2	BUSH	3	GA	Snakeless	29	1.5	13
2100	21Jul11	OWL	h5	BUSH	3	GA	Snakeless	20	3.5	4
2102	08Jul11	OWL	h1	BUSH	3	GA	Snakeless	32	3.5	16
2108	21Jul11	OWL	i3	BUSH	3	GA	Snakeless	26	5.5	10
2109	23Jun11	OWL	i2	BUSH	3	GA	Snakeless	29	5.5	13
4972	2013-07-26	NO	G5	BUSH	0.067	GP	Snakeless	20	1.5	4
4922	2013-07-22	NO	G3	BUSH	0.365	GP	Snakeless	26	1.5	10
4978	2013-07-26	NO	I3	BUSH	0.46	GP	Snakeless	26	5.5	10
4926	2013-07-22	NO	H2	BUSH	0.569	GP	Snakeless	29	3.5	13
4688	2013-07-04	NO	H6	BUSH	0.646	GP	Snakeless	18	3.5	2
4924	2013-07-22	NO	G5	BUSH	0.68	GP	Snakeless	20	1.5	4
4970	2013-07-26	NO	G3	BUSH	0.687	GP	Snakeless	26	1.5	10
4301	2013-06-20	NO	H1	BUSH	0.748	GP	Snakeless	32	3.5	16
4732	2013-07-05	NO	G5	BUSH	0.759	GP	Snakeless	20	1.5	4
4107	2013-06-10	NO	G4	BUSH	0.861	GP	Snakeless	23	1.5	7
4974	2013-07-26	NO	H2	BUSH	0.898	GP	Snakeless	29	3.5	13
4157	2013-06-11	NO	H1	BUSH	1.077	GP	Snakeless	32	3.5	16
4928	2013-07-22	NO	H6	BUSH	1.171	GP	Snakeless	18	3.5	2
4930	2013-07-22	NO	I3	BUSH	1.356	GP	Snakeless	26	5.5	10
4163	2013-06-11	NO	I4	BUSH	1.4	GP	Snakeless	23	5.5	7
4684	2013-07-04	NO	G5	BUSH	1.42	GP	Snakeless	20	1.5	4
3913	2013-06-06	NO	G2	BUSH	1.46	GP	Snakeless	29	1.5	13
4738	2013-07-05	NO	I3	BUSH	1.463	GP	Snakeless	26	5.5	10
4690	2013-07-04	NO	I3	BUSH	1.521	GP	Snakeless	26	5.5	10
4113	2013-06-10	NO	I2	BUSH	1.557	GP	Snakeless	29	5.5	13
3963	2013-06-07	NO	G4	BUSH	1.581	GP	Snakeless	23	1.5	7
4303	2013-06-20	NO	H5	BUSH	1.601	GP	Snakeless	20	3.5	4
4686	2013-07-04	NO	H2	BUSH	1.629	GP	Snakeless	29	3.5	13
4115	2013-06-10	NO	I4	BUSH	1.65	GP	Snakeless	23	5.5	7
4932	2013-07-22	NO	I5	BUSH	1.674	GP	Snakeless	20	5.5	4
4155	2013-06-11	NO	G4	BUSH	1.678	GP	Snakeless	23	1.5	7
4692	2013-07-04	NO	I5	BUSH	1.697	GP	Snakeless	20	5.5	4
4976	2013-07-26	NO	H6	BUSH	1.722	GP	Snakeless	18	3.5	2
4541	2013-06-25	NO	H1	BUSH	1.723	GP	Snakeless	32	3.5	16
3961	2013-06-07	NO	G2	BUSH	1.835	GP	Snakeless	29	1.5	13
4682	2013-07-04	NO	G3	BUSH	1.844	GP	Snakeless	26	1.5	10
4355	2013-06-21	NO	I4	BUSH	1.85	GP	Snakeless	23	5.5	7
3971	2013-06-07	NO	I4	BUSH	1.886	GP	Snakeless	23	5.5	7
4105	2013-06-10	NO	G2	BUSH	1.97	GP	Snakeless	29	1.5	13
3917	2013-06-06	NO	H1	BUSH	1.994	GP	Snakeless	32	3.5	16
4161	2013-06-11	NO	I2	BUSH	1.995	GP	Snakeless	29	5.5	13
4730	2013-07-05	NO	G3	BUSH	2.004	GP	Snakeless	26	1.5	10
4159	2013-06-11	NO	H5	BUSH	2.029	GP	Snakeless	20	3.5	4
3969	2013-06-07	NO	I2	BUSH	2.118	GP	Snakeless	29	5.5	13
4734	2013-07-05	NO	H2	BUSH	2.137	GP	Snakeless	29	3.5	13
4397	2013-06-22	NO	H1	BUSH	2.204	GP	Snakeless	32	3.5	16
4736	2013-07-05	NO	H6	BUSH	2.243	GP	Snakeless	18	3.5	2
4111	2013-06-10	NO	H5	BUSH	2.273	GP	Snakeless	20	3.5	4
4153	2013-06-11	NO	G2	BUSH	2.296	GP	Snakeless	29	1.5	13
3967	2013-06-07	NO	H5	BUSH	2.416	GP	Snakeless	20	3.5	4
3915	2013-06-06	NO	G4	BUSH	2.427	GP	Snakeless	23	1.5	7
4740	2013-07-05	NO	I5	BUSH	2.479	GP	Snakeless	20	5.5	4
3919	2013-06-06	NO	H5	BUSH	2.578	GP	Snakeless	20	3.5	4
3965	2013-06-07	NO	H1	BUSH	2.613	GP	Snakeless	32	3.5	16
4399	2013-06-22	NO	H5	BUSH	2.778	GP	Snakeless	20	3.5	4
4349	2013-06-21	NO	H1	BUSH	2.78	GP	Snakeless	32	3.5	16
4403	2013-06-22	NO	I4	BUSH	2.812	GP	Snakeless	23	5.5	7
4395	2013-06-22	NO	G4	BUSH	2.878	GP	Snakeless	23	1.5	7
4347	2013-06-21	NO	G4	BUSH	2.908	GP	Snakeless	23	1.5	7
4537	2013-06-25	NO	G2	BUSH	2.96	GP	Snakeless	29	1.5	13
4539	2013-06-25	NO	G4	BUSH	2.967	GP	Snakeless	23	1.5	7
3921	2013-06-06	NO	I2	BUSH	2.973	GP	Snakeless	29	5.5	13
3923	2013-06-06	NO	I4	BUSH	3	GP	Snakeless	23	5.5	7
4297	2013-06-20	NO	G2	BUSH	3	GP	Snakeless	29	1.5	13
4299	2013-06-20	NO	G4	BUSH	3	GP	Snakeless	23	1.5	7
4305	2013-06-20	NO	I2	BUSH	3	GP	Snakeless	29	5.5	13
4307	2013-06-20	NO	I4	BUSH	3	GP	Snakeless	23	5.5	7
4345	2013-06-21	NO	G2	BUSH	3	GP	Snakeless	29	1.5	13
4351	2013-06-21	NO	H5	BUSH	3	GP	Snakeless	20	3.5	4
4353	2013-06-21	NO	I2	BUSH	3	GP	Snakeless	29	5.5	13
4393	2013-06-22	NO	G2	BUSH	3	GP	Snakeless	29	1.5	13
4401	2013-06-22	NO	I2	BUSH	3	GP	Snakeless	29	5.5	13
4543	2013-06-25	NO	H5	BUSH	3	GP	Snakeless	20	3.5	4
4545	2013-06-25	NO	I2	BUSH	3	GP	Snakeless	29	5.5	13
4547	2013-06-25	NO	I4	BUSH	3	GP	Snakeless	23	5.5	7
4980	2013-07-26	NO	I5	BUSH	3	GP	Snakeless	20	5.5	4
5028	2013-07-27	OWL	I5	BUSH	0.137	GP	Snakeless	20	5.5	4
4884	2013-07-20	OWL	I5	BUSH	0.163	GP	Snakeless	20	5.5	4
4882	2013-07-20	OWL	I3	BUSH	0.257	GP	Snakeless	26	5.5	10
5026	2013-07-27	OWL	I3	BUSH	0.369	GP	Snakeless	26	5.5	10
5018	2013-07-27	OWL	G3	BUSH	0.384	GP	Snakeless	26	1.5	10
4253	2013-06-19	OWL	H1	BUSH	0.416	GP	Snakeless	32	3.5	16
5022	2013-07-27	OWL	H2	BUSH	0.417	GP	Snakeless	29	3.5	13
4826	2013-07-10	OWL	G3	BUSH	0.763	GP	Snakeless	26	1.5	10
4061	2013-06-09	OWL	H1	BUSH	0.915	GP	Snakeless	32	3.5	16
4493	2013-06-24	OWL	H1	BUSH	1.176	GP	Snakeless	32	3.5	16
4589	2013-06-26	OWL	H1	BUSH	1.184	GP	Snakeless	32	3.5	16
4205	2013-06-12	OWL	H1	BUSH	1.222	GP	Snakeless	32	3.5	16
4059	2013-06-09	OWL	G4	BUSH	1.35	GP	Snakeless	23	1.5	7
4786	2013-07-06	OWL	I3	BUSH	1.423	GP	Snakeless	26	5.5	10
4642	2013-07-03	OWL	I3	BUSH	1.486	GP	Snakeless	26	5.5	10
5024	2013-07-27	OWL	H6	BUSH	1.51	GP	Snakeless	18	3.5	2
4778	2013-07-06	OWL	G3	BUSH	1.54	GP	Snakeless	26	1.5	10
4201	2013-06-12	OWL	G2	BUSH	1.657	GP	Snakeless	29	1.5	13
3865	2013-06-05	OWL	G2	BUSH	1.709	GP	Snakeless	29	1.5	13
4784	2013-07-06	OWL	H6	BUSH	1.71	GP	Snakeless	18	3.5	2
4880	2013-07-20	OWL	H6	BUSH	1.785	GP	Snakeless	18	3.5	2
4874	2013-07-20	OWL	G3	BUSH	1.874	GP	Snakeless	26	1.5	10
4209	2013-06-12	OWL	I2	BUSH	1.89	GP	Snakeless	29	5.5	13
4009	2013-06-08	OWL	G2	BUSH	1.92	GP	Snakeless	29	1.5	13
4782	2013-07-06	OWL	H2	BUSH	1.997	GP	Snakeless	29	3.5	13
5020	2013-07-27	OWL	G5	BUSH	2.092	GP	Snakeless	20	1.5	4
4593	2013-06-26	OWL	I2	BUSH	2.151	GP	Snakeless	29	5.5	13
3869	2013-06-05	OWL	H1	BUSH	2.232	GP	Snakeless	32	3.5	16
4638	2013-07-03	OWL	H2	BUSH	2.235	GP	Snakeless	29	3.5	13
4636	2013-07-03	OWL	G5	BUSH	2.385	GP	Snakeless	20	1.5	4
4013	2013-06-08	OWL	H1	BUSH	2.386	GP	Snakeless	32	3.5	16
4255	2013-06-19	OWL	H5	BUSH	2.396	GP	Snakeless	20	3.5	4
4828	2013-07-10	OWL	G5	BUSH	2.435	GP	Snakeless	20	1.5	4
4585	2013-06-26	OWL	G2	BUSH	2.487	GP	Snakeless	29	1.5	13
3873	2013-06-05	OWL	I2	BUSH	2.523	GP	Snakeless	29	5.5	13
4497	2013-06-24	OWL	I2	BUSH	2.524	GP	Snakeless	29	5.5	13
3875	2013-06-05	OWL	I4	BUSH	2.527	GP	Snakeless	23	5.5	7
4207	2013-06-12	OWL	H5	BUSH	2.603	GP	Snakeless	20	3.5	4
4591	2013-06-26	OWL	H5	BUSH	2.63	GP	Snakeless	20	3.5	4
4832	2013-07-10	OWL	H6	BUSH	2.664	GP	Snakeless	18	3.5	2
3867	2013-06-05	OWL	G4	BUSH	2.678	GP	Snakeless	23	1.5	7
4634	2013-07-03	OWL	G3	BUSH	2.713	GP	Snakeless	26	1.5	10
4065	2013-06-09	OWL	I2	BUSH	2.77	GP	Snakeless	29	5.5	13
4011	2013-06-08	OWL	G4	BUSH	2.798	GP	Snakeless	23	1.5	7
3871	2013-06-05	OWL	H5	BUSH	2.814	GP	Snakeless	20	3.5	4
4788	2013-07-06	OWL	I5	BUSH	2.856	GP	Snakeless	20	5.5	4
4057	2013-06-09	OWL	G2	BUSH	2.867	GP	Snakeless	29	1.5	13
4259	2013-06-19	OWL	I4	BUSH	2.903	GP	Snakeless	23	5.5	7
4019	2013-06-08	OWL	I4	BUSH	2.947	GP	Snakeless	23	5.5	7
4834	2013-07-10	OWL	I3	BUSH	2.994	GP	Snakeless	26	5.5	10
4015	2013-06-08	OWL	H5	BUSH	3	GP	Snakeless	20	3.5	4
4017	2013-06-08	OWL	I2	BUSH	3	GP	Snakeless	29	5.5	13
4063	2013-06-09	OWL	H5	BUSH	3	GP	Snakeless	20	3.5	4
4067	2013-06-09	OWL	I4	BUSH	3	GP	Snakeless	23	5.5	7
4203	2013-06-12	OWL	G4	BUSH	3	GP	Snakeless	23	1.5	7
4211	2013-06-12	OWL	I4	BUSH	3	GP	Snakeless	23	5.5	7
4249	2013-06-19	OWL	G2	BUSH	3	GP	Snakeless	29	1.5	13
4251	2013-06-19	OWL	G4	BUSH	3	GP	Snakeless	23	1.5	7
4257	2013-06-19	OWL	I2	BUSH	3	GP	Snakeless	29	5.5	13
4441	2013-06-23	OWL	G2	BUSH	3	GP	Snakeless	29	1.5	13
4443	2013-06-23	OWL	G4	BUSH	3	GP	Snakeless	23	1.5	7
4445	2013-06-23	OWL	H1	BUSH	3	GP	Snakeless	32	3.5	16
4447	2013-06-23	OWL	H5	BUSH	3	GP	Snakeless	20	3.5	4
4449	2013-06-23	OWL	I2	BUSH	3	GP	Snakeless	29	5.5	13
4451	2013-06-23	OWL	I4	BUSH	3	GP	Snakeless	23	5.5	7
4489	2013-06-24	OWL	G2	BUSH	3	GP	Snakeless	29	1.5	13
4491	2013-06-24	OWL	G4	BUSH	3	GP	Snakeless	23	1.5	7
4495	2013-06-24	OWL	H5	BUSH	3	GP	Snakeless	20	3.5	4
4499	2013-06-24	OWL	I4	BUSH	3	GP	Snakeless	23	5.5	7
4587	2013-06-26	OWL	G4	BUSH	3	GP	Snakeless	23	1.5	7
4595	2013-06-26	OWL	I4	BUSH	3	GP	Snakeless	23	5.5	7
4640	2013-07-03	OWL	H6	BUSH	3	GP	Snakeless	18	3.5	2
4644	2013-07-03	OWL	I5	BUSH	3	GP	Snakeless	20	5.5	4
4780	2013-07-06	OWL	G5	BUSH	3	GP	Snakeless	20	1.5	4
4830	2013-07-10	OWL	H2	BUSH	3	GP	Snakeless	29	3.5	13
4836	2013-07-10	OWL	I5	BUSH	3	GP	Snakeless	20	5.5	4
4876	2013-07-20	OWL	G5	BUSH	3	GP	Snakeless	20	1.5	4
4878	2013-07-20	OWL	H2	BUSH	3	GP	Snakeless	29	3.5	13
433	2012-07-30	NO	B5	OPEN	0.596	CP	Snakeless	5	4	5
1224	2012-08-18	NO	C5	OPEN	0.901	CP	Snakeless	5	6	5
440	2012-09-03	NO	B6	OPEN	0.962	CP	Snakeless	2	4	2
1208	2012-08-18	NO	B6	OPEN	1.01	CP	Snakeless	2	4	2
1184	2012-08-18	NO	A3	OPEN	1.021	CP	Snakeless	11	2	11
1200	2012-08-18	NO	B2	OPEN	1.091	CP	Snakeless	14	4	14
439	2012-09-02	NO	B6	OPEN	1.148	CP	Snakeless	2	4	2
1207	2012-08-17	NO	B6	OPEN	1.168	CP	Snakeless	2	4	2
427	2012-08-03	NO	B1	OPEN	1.175	CP	Snakeless	16	4	16
409	2012-07-30	NO	A2	OPEN	1.238	CP	Snakeless	14	2	14
441	2012-07-30	NO	C2	OPEN	1.416	CP	Snakeless	14	6	14
447	2012-09-02	NO	C3	OPEN	1.453	CP	Snakeless	11	6	11
1188	2012-07-21	NO	A4	OPEN	1.5	CP	Snakeless	8	2	8
1196	2012-07-21	NO	B1	OPEN	1.504	CP	Snakeless	16	4	16
1195	2012-07-20	NO	B1	OPEN	1.522	CP	Snakeless	16	4	16
455	2012-09-02	NO	C5	OPEN	1.585	CP	Snakeless	5	6	5
1190	2012-08-14	NO	A5	OPEN	1.646	CP	Snakeless	5	2	5
432	2012-09-03	NO	B2	OPEN	1.673	CP	Snakeless	14	4	14
416	2012-09-03	NO	A3	OPEN	1.681	CP	Snakeless	11	2	11
1181	2012-08-13	NO	A3	OPEN	1.708	CP	Snakeless	11	2	11
1192	2012-08-18	NO	A5	OPEN	1.715	CP	Snakeless	5	2	5
1179	2012-07-20	NO	A2	OPEN	1.726	CP	Snakeless	14	2	14
1189	2012-08-13	NO	A5	OPEN	1.765	CP	Snakeless	5	2	5
418	2012-07-31	NO	A4	OPEN	1.774	CP	Snakeless	8	2	8
1211	2012-07-20	NO	C2	OPEN	1.79	CP	Snakeless	14	6	14
424	2012-09-03	NO	A5	OPEN	1.799	CP	Snakeless	5	2	5
456	2012-09-03	NO	C5	OPEN	1.812	CP	Snakeless	5	6	5
448	2012-09-03	NO	C3	OPEN	1.821	CP	Snakeless	11	6	11
438	2012-08-30	NO	B6	OPEN	1.852	CP	Snakeless	2	4	2
414	2012-08-30	NO	A3	OPEN	1.861	CP	Snakeless	11	2	11
1178	2012-07-17	NO	A2	OPEN	1.866	CP	Snakeless	14	2	14
434	2012-07-31	NO	B5	OPEN	1.883	CP	Snakeless	5	4	5
1198	2012-08-14	NO	B2	OPEN	1.92	CP	Snakeless	14	4	14
423	2012-09-02	NO	A5	OPEN	1.926	CP	Snakeless	5	2	5
426	2012-07-31	NO	B1	OPEN	1.939	CP	Snakeless	16	4	16
1205	2012-08-13	NO	B6	OPEN	1.948	CP	Snakeless	2	4	2
443	2012-08-03	NO	C2	OPEN	1.965	CP	Snakeless	14	6	14
1186	2012-07-17	NO	A4	OPEN	1.988	CP	Snakeless	8	2	8
1210	2012-07-17	NO	C2	OPEN	2.075	CP	Snakeless	14	6	14
1216	2012-08-18	NO	C3	OPEN	2.085	CP	Snakeless	11	6	11
1194	2012-07-17	NO	B1	OPEN	2.126	CP	Snakeless	16	4	16
1180	2012-07-21	NO	A2	OPEN	2.193	CP	Snakeless	14	2	14
1203	2012-07-20	NO	B5	OPEN	2.208	CP	Snakeless	5	4	5
1220	2012-07-21	NO	C4	OPEN	2.236	CP	Snakeless	8	6	8
1214	2012-08-14	NO	C3	OPEN	2.278	CP	Snakeless	11	6	11
435	2012-08-03	NO	B5	OPEN	2.286	CP	Snakeless	5	4	5
1202	2012-07-17	NO	B5	OPEN	2.308	CP	Snakeless	5	4	5
413	2012-08-29	NO	A3	OPEN	2.318	CP	Snakeless	11	2	11
1187	2012-07-20	NO	A4	OPEN	2.394	CP	Snakeless	8	2	8
420	2012-08-04	NO	A4	OPEN	2.408	CP	Snakeless	8	2	8
437	2012-08-29	NO	B6	OPEN	2.418	CP	Snakeless	2	4	2
421	2012-08-29	NO	A5	OPEN	2.449	CP	Snakeless	5	2	5
1199	2012-08-17	NO	B2	OPEN	2.45	CP	Snakeless	14	4	14
1221	2012-08-13	NO	C5	OPEN	2.46	CP	Snakeless	5	6	5
1206	2012-08-14	NO	B6	OPEN	2.52	CP	Snakeless	2	4	2
415	2012-09-02	NO	A3	OPEN	2.608	CP	Snakeless	11	2	11
430	2012-08-30	NO	B2	OPEN	2.616	CP	Snakeless	14	4	14
1185	2012-07-16	NO	A4	OPEN	2.651	CP	Snakeless	8	2	8
1212	2012-07-21	NO	C2	OPEN	2.652	CP	Snakeless	14	6	14
417	2012-07-30	NO	A4	OPEN	2.694	CP	Snakeless	8	2	8
422	2012-08-30	NO	A5	OPEN	2.719	CP	Snakeless	5	2	5
446	2012-08-30	NO	C3	OPEN	2.723	CP	Snakeless	11	6	11
444	2012-08-04	NO	C2	OPEN	2.734	CP	Snakeless	14	6	14
450	2012-07-31	NO	C4	OPEN	2.742	CP	Snakeless	8	6	8
453	2012-08-29	NO	C5	OPEN	2.775	CP	Snakeless	5	6	5
1213	2012-08-13	NO	C3	OPEN	2.797	CP	Snakeless	11	6	11
454	2012-08-30	NO	C5	OPEN	2.828	CP	Snakeless	5	6	5
425	2012-07-30	NO	B1	OPEN	2.833	CP	Snakeless	16	4	16
1223	2012-08-17	NO	C5	OPEN	2.845	CP	Snakeless	5	6	5
1201	2012-07-16	NO	B5	OPEN	2.853	CP	Snakeless	5	4	5
1197	2012-08-13	NO	B2	OPEN	2.855	CP	Snakeless	14	4	14
431	2012-09-02	NO	B2	OPEN	2.861	CP	Snakeless	14	4	14
1193	2012-07-16	NO	B1	OPEN	2.864	CP	Snakeless	16	4	16
412	2012-08-04	NO	A2	OPEN	2.868	CP	Snakeless	14	2	14
1218	2012-07-17	NO	C4	OPEN	2.871	CP	Snakeless	8	6	8
452	2012-08-04	NO	C4	OPEN	2.886	CP	Snakeless	8	6	8
1217	2012-07-16	NO	C4	OPEN	2.886	CP	Snakeless	8	6	8
1182	2012-08-14	NO	A3	OPEN	2.891	CP	Snakeless	11	2	11
1177	2012-07-16	NO	A2	OPEN	2.902	CP	Snakeless	14	2	14
1204	2012-07-21	NO	B5	OPEN	2.923	CP	Snakeless	5	4	5
1219	2012-07-20	NO	C4	OPEN	2.926	CP	Snakeless	8	6	8
428	2012-08-04	NO	B1	OPEN	2.943	CP	Snakeless	16	4	16
429	2012-08-29	NO	B2	OPEN	2.991	CP	Snakeless	14	4	14
1183	2012-08-17	NO	A3	OPEN	2.997	CP	Snakeless	11	2	11
410	2012-07-31	NO	A2	OPEN	3	CP	Snakeless	14	2	14
411	2012-08-03	NO	A2	OPEN	3	CP	Snakeless	14	2	14
419	2012-08-03	NO	A4	OPEN	3	CP	Snakeless	8	2	8
436	2012-08-04	NO	B5	OPEN	3	CP	Snakeless	5	4	5
442	2012-07-31	NO	C2	OPEN	3	CP	Snakeless	14	6	14
445	2012-08-29	NO	C3	OPEN	3	CP	Snakeless	11	6	11
449	2012-07-30	NO	C4	OPEN	3	CP	Snakeless	8	6	8
451	2012-08-03	NO	C4	OPEN	3	CP	Snakeless	8	6	8
1191	2012-08-17	NO	A5	OPEN	3	CP	Snakeless	5	2	5
1209	2012-07-16	NO	C2	OPEN	3	CP	Snakeless	14	6	14
1215	2012-08-17	NO	C3	OPEN	3	CP	Snakeless	11	6	11
1222	2012-08-14	NO	C5	OPEN	3	CP	Snakeless	5	6	5
607	2012-08-31	OWL	A3	OPEN	0.958	CP	Snakeless	11	2	11
608	2012-09-01	OWL	A3	OPEN	1.018	CP	Snakeless	11	2	11
626	2012-09-01	OWL	B2	OPEN	1.034	CP	Snakeless	14	4	14
1409	2012-08-15	OWL	C5	OPEN	1.065	CP	Snakeless	5	6	5
625	2012-08-31	OWL	B2	OPEN	1.109	CP	Snakeless	14	4	14
1382	2012-08-16	OWL	A5	OPEN	1.232	CP	Snakeless	5	2	5
1375	2012-08-16	OWL	A3	OPEN	1.253	CP	Snakeless	11	2	11
1389	2012-08-16	OWL	B2	OPEN	1.38	CP	Snakeless	14	4	14
1395	2012-08-15	OWL	B6	OPEN	1.539	CP	Snakeless	2	4	2
1402	2012-08-15	OWL	C3	OPEN	1.577	CP	Snakeless	11	6	11
1380	2012-08-12	OWL	A5	OPEN	1.668	CP	Snakeless	5	2	5
1373	2012-08-12	OWL	A3	OPEN	1.699	CP	Snakeless	11	2	11
627	2012-09-04	OWL	B2	OPEN	1.734	CP	Snakeless	14	4	14
634	2012-08-31	OWL	B6	OPEN	1.813	CP	Snakeless	2	4	2
606	2012-08-28	OWL	A3	OPEN	1.825	CP	Snakeless	11	2	11
632	2012-08-19	OWL	B6	OPEN	1.88	CP	Snakeless	2	4	2
1374	2012-08-15	OWL	A3	OPEN	1.905	CP	Snakeless	11	2	11
1387	2012-08-12	OWL	B2	OPEN	1.97	CP	Snakeless	14	4	14
605	2012-08-19	OWL	A3	OPEN	2.025	CP	Snakeless	11	2	11
623	2012-08-19	OWL	B2	OPEN	2.057	CP	Snakeless	14	4	14
1371	2012-07-19	OWL	A2	OPEN	2.07	CP	Snakeless	14	2	14
635	2012-09-01	OWL	B6	OPEN	2.084	CP	Snakeless	2	4	2
609	2012-09-04	OWL	A3	OPEN	2.205	CP	Snakeless	11	2	11
613	2012-08-05	OWL	A4	OPEN	2.262	CP	Snakeless	8	2	8
619	2012-07-29	OWL	B1	OPEN	2.265	CP	Snakeless	16	4	16
1376	2012-07-15	OWL	A4	OPEN	2.325	CP	Snakeless	8	2	8
1394	2012-08-12	OWL	B6	OPEN	2.341	CP	Snakeless	2	4	2
1379	2012-07-22	OWL	A4	OPEN	2.417	CP	Snakeless	8	2	8
629	2012-08-01	OWL	B5	OPEN	2.444	CP	Snakeless	5	4	5
602	2012-08-01	OWL	A2	OPEN	2.463	CP	Snakeless	14	2	14
1399	2012-07-19	OWL	C2	OPEN	2.471	CP	Snakeless	14	6	14
1396	2012-08-16	OWL	B6	OPEN	2.481	CP	Snakeless	2	4	2
652	2012-08-31	OWL	C5	OPEN	2.509	CP	Snakeless	5	6	5
1383	2012-07-15	OWL	B1	OPEN	2.605	CP	Snakeless	16	4	16
[truncated: 689 more rows]
